# Supplementary material for: Atherogenic index of plasma is an independent predictor of mitral annular calcification
Source: BMC Cardiovasc Disord. 2022 Nov 30;22:511. doi: 10.1186/s12872-022-02891-4 (PMC9710030; doi:10.1186/s12872-022-02891-4)
Supplement: Supplementary file 1 — Supplementary Material 1: Mac raw data [file 12872_2022_2891_MOESM1_ESM.xlsx]

## Sheet: Sayfa1
no	age	sex	bmı	ht	dm	hl	smoking	cad	pad	t.col	hdl	ldl	trg	gfr	plt	hgb	wbc	hscrp	lvef	lvedd	lvesd	ıvs	pwt	lad	mac	avsv	mr	ms	ar	as	spab	pai	nonhdltohdltcoltohdl	tcholtohdl	ldltohdl
1	55	0	28.4	0	0	1	1	0	0	186	56	100	148	101.35	240	12.3	7.5	8.9	40	5.2	4.1	1	1	4.1	1	0	0	0	0	1	40	4.22	2.31	3.31	1.79
2	79	0	27.4	0	0	1	1	1	0	213	52	134	135	70.47	250	12	7.1	10.9	65	4.3	2.8	1	1	4	1	0	0	0	0	0	27	4.14	3.1	4.1	2.58
3	58	1	28.51	1	1	1	0	0	0	222	39	159	119	99.7	253	14.3	6.7	4.1	47	5.2	3.9	1	1	3.5	1	0	0	0	1	0	32	4.84	4.69	5.69	4.08
4	58	0	27.41	0	1	0	1	0	0	200	37	136	135	93	241	14	6.9	1.65	65	4.5	2.9	1.1	1	3.5	1	1	1	0	0	0	35	5.62	4.41	5.41	3.68
5	57	0	24.17	1	0	0	0	0	0	181	26	104	255	99	229	12.9	5.8	7.9	65	4.3	2.8	1.3	1.2	3.8	1	0	0	0	0	0	25	9.92	5.96	6.96	4
6	58	1	30.22	1	1	1	0	0	0	157	45	92	98	100.29	231	13.1	6.3	1.62	43	4	3.3	0.9	0.9	4.5	1	0	0	0	0	0	45	3.38	2.48	3.48	2.04
7	64	0	24.8	1	0	0	0	0	0	193	43	116	170	109.66	278	13.2	5.6	1.4	65	4.6	3.1	0.9	0.9	3.6	1	1	0	0	0	0	28	5.97	3.49	4.49	2.7
8	74	1	26.49	0	0	1	0	0	0	237	42	164	156	64.15	240	13.5	5.3	1.08	60	5.2	3.9	1	1	4.3	1	0	0	0	0	2	32	5.7	4.65	5.65	3.9
9	63	0	27.85	1	0	1	0	1	1	204	39	138	133	86.1	273	11.8	6.4	2.3	65	4.4	2.9	1	1	3.9	1	0	0	0	0	0	30	5.33	4.22	5.22	3.54
10	74	0	26.67	1	1	0	0	0	0	266	46	177	217	91.21	229	12.4	6	2.2	55	5.2	3.9	1.2	1.1	4.4	1	0	0	0	0	2	38	6.74	4.79	5.79	3.85
11	63	1	26.91	0	0	1	1	1	0	185	41	114	148	99.56	312	13.5	8.7	6.3	65	4.8	2.8	1	1	3.8	1	1	0	0	0	0	35	5.57	3.5	4.5	2.78
12	64	1	26.44	0	0	1	0	0	0	207	45	130	158	64.72	288	13.9	7.2	4.22	56	4.8	3.1	1	1	4	1	1	0	0	0	0	35	5.45	3.59	4.59	2.89
13	67	1	25.63	0	1	0	1	0	0	233	29	145	295	60.56	243	14.2	7.3	7.9	65	4.8	3.2	1.1	1	3.5	1	0	1	0	0	0	30	10.07	7.03	8.03	5
14	76	1	26.75	0	1	0	0	0	0	138	50	62	131	62.79	219	14.6	5	1.04	65	4.9	3.9	1.1	1	4.1	1	1	0	0	0	0	34	4.18	1.76	2.76	1.24
15	71	1	25.3	1	1	1	1	0	0	138	28	80	150	62.19	231	14	9	0.93	55	5.3	3.8	1.5	1.2	4	1	0	0	0	1	0	35	7.29	3.93	4.93	2.86
16	58	1	25.08	1	1	0	0	0	0	198	40	130	142	73.78	249	13.2	8	2.53	65	4.3	3.1	0.9	0.9	3.7	1	0	0	0	0	0	30	5.5	3.96	4.96	3.25
17	53	1	30.08	1	0	1	1	1	1	195	44	109	208	78.52	314	13.1	9.3	1.84	60	4.5	2.9	1.1	1.2	3.7	1	0	1	0	0	0	30	6.75	3.42	4.42	2.48
18	57	1	30	0	0	1	0	0	0	196	42	106	242	101.63	260	14	5.6	3.02	65	4.4	2.9	0.9	0.9	3.3	1	0	0	0	0	0	26	7.61	3.68	4.68	2.52
19	68	1	32.04	0	1	0	2	0	0	191	42	116	167	95	186	12.8	5.8	1.05	55	4.3	2.8	1	1	3.8	1	0	1	0	0	0	30	5.99	3.56	4.56	2.76
20	78	1	23.81	0	1	0	2	0	0	149	42	83	122	52.82	194	15.6	5.5	1.03	45	4.4	3.1	0.9	0.9	2.7	1	0	1	0	0	0	25	4.63	2.56	3.56	1.98
21	58	1	32.05	0	0	1	0	0	0	199	47	112	202	66.12	315	14.2	6.8	1.42	65	4.8	3.1	1.1	1.1	4	1	0	0	0	0	0	38	6.33	3.24	4.24	2.38
21	75	0	26.77	0	0	0	1	0	0	151	24	97	152	92.21	252	13	8.3	7.5	66	4.3	3.1	0.9	1.1	3.4	1	0	1	0	0	0	39	8.02	5.31	6.31	4.04
22	68	0	29.59	0	1	1	0	0	0	204	54	118	158	98	325	15	10.7	10.9	60	4.6	3.1	0.9	0.9	3.2	1	1	0	0	0	0	32	4.66	2.77	3.77	2.19
23	52	1	31.58	1	1	1	1	0	0	215	47	138	148	102	342	12.6	6.3	5.82	65	5.1	3.1	1.3	1.2	4	1	0	1	0	0	0	32	4.98	3.57	4.57	2.94
24	69	1	28.62	1	1	1	0	0	0	225	29	183	64	68.74	326	11.8	8.9	9.38	45	4.5	3.4	0.9	0.9	4.4	1	0	0	0	0	0	44	3.44	6.75	7.75	6.31
25	73	1	31.11	0	1	1	2	0	0	197	40	100	286	64.63	268	11.9	8.8	1.26	40	5.4	4.4	1.2	1.1	4.3	1	1	1	0	1	0	30	8.54	3.93	4.93	2.5
26	57	0	24.02	1	0	1	2	1	0	194	42	114	189	65.83	258	12.5	7.5	1.4	50	5.4	3.3	1.2	1.1	5.7	1	0	2	0	1	0	45	6.53	3.61	4.61	2.71
27	74	0	24.74	1	0	1	0	1	0	201	40	128	165	79.13	218	12.7	7.2	1.22	68	5.1	3	0.8	0.9	4.6	1	0	0	0	0	0	40	6.15	4.03	5.03	3.2
28	62	1	26.49	0	1	1	1	1	0	201	36	121	219	62.12	195	12.3	7.2	0.86	40	5	4.1	1	1	3.8	1	0	1	0	1	1	33	7.84	4.58	5.58	3.36
29	67	1	26.22	1	0	1	0	0	0	218	47	126	224	61.24	264	13.1	8.1	1.85	60	4.4	2.9	1.1	1	3.6	1	0	0	0	0	0	20	6.78	3.63	4.63	2.68
30	61	0	25.69	0	1	0	1	1	0	194	24	115	275	110.69	281	12.7	8.6	0.64	60	4.5	3	1.5	1.2	4.6	1	0	1	0	0	0	24	10.59	7.08	8.08	4.79
31	67	0	25.61	1	0	0	0	1	0	138	29	90	96	66.21	238	11.9	7.1	5.2	40	5.5	4.5	0.9	0.9	5.3	1	0	0	0	1	0	50	5.2	3.77	4.77	3.1
32	57	0	25.28	0	1	0	0	0	0	241	47	147	236	80.51	259	12.2	6.1	9.1	60	4.6	3.1	1.2	1.1	4	1	0	0	0	0	0	33	7.01	4.13	5.13	3.13
33	63	1	27.83	0	1	0	2	1	0	208	49	128	156	76.43	289	12.6	8.4	1.21	60	5.2	3.1	1	1	4.3	1	0	1	0	0	2	32	5.03	3.25	4.25	2.61
34	58	1	26.67	0	0	1	2	1	0	211	51	135	124	79	230	13.8	6.4	0.89	65	4.1	2.9	1	1	4	1	0	1	0	0	0	32	3.86	3.13	4.13	2.65
35	65	0	25.54	0	1	0	0	0	0	164	29	119	78	58.26	263	12	6.9	3.1	55	4.7	3.2	1.1	1.1	4.8	1	0	0	1	0	2	42	4.3	4.64	5.64	4.1
36	55	0	25.14	0	1	0	1	1	0	209	41	137	156	88.9	291	11.7	7.1	3.29	62	5.4	3.7	0.9	1.1	4.1	1	0	0	0	0	1	23	5.8	4.1	5.1	3.34
37	71	1	36.06	0	0	1	0	0	0	215	47	139	146	92.86	315	14.2	7.8	7.34	55	4.7	3.3	1.2	1.1	3.7	1	0	0	0	0	1	38	4.92	3.58	4.58	2.96
38	62	1	26.91	1	0	0	0	0	1	191	32	104	274	110.25	292	12.4	10	2.37	65	4.8	3	1.1	1	3.7	1	1	0	0	0	0	30	9.33	4.96	5.96	3.25
39	80	0	26.7	1	1	0	0	2	0	202	46	120	179	93.02	121	13.1	9.1	1.42	45	5.4	3.9	1	1	5.1	1	0	0	0	0	1	48	5.9	3.39	4.39	2.61
40	64	1	27.89	0	1	0	2	0	0	199	40	125	168	82	100	14	4.5	2.13	65	4.5	2.9	1	1	3.5	1	1	0	0	0	0	21	6.23	3.97	4.97	3.13
41	67	1	28	0	0	1	0	0	1	167	38	113	80	71.68	273	11.8	6.4	2.3	65	4.4	2.9	1	1	3.9	1	0	0	0	0	0	30	3.23	3.39	4.39	2.97
42	76	1	28.13	1	0	1	1	1	1	141	44	55	208	99.96	314	13.1	9.3	1.84	55	4.5	2.9	1.1	1.2	3.7	1	0	1	0	0	0	30	6.75	2.2	3.2	1.25
43	71	1	26.67	1	0	1	1	1	0	208	32	138	189	70.56	258	12.5	7.5	1.4	68	5.8	3.1	1.2	1.1	5.7	1	0	0	0	1	1	45	7.71	5.49	6.49	4.31
44	58	1	24.77	0	0	1	0	0	0	215	42	141	158	78.54	315	14.2	7.8	7.34	55	4.7	3.3	1.2	1.1	3.7	1	0	0	0	0	1	38	5.75	4.11	5.11	3.36
45	74	1	26.67	0	0	1	1	1	0	200	41	127	158	98.15	240	12.3	7.5	8.9	40	5.4	4.2	1	1	4.1	1	1	0	0	1	0	48	5.86	3.87	4.87	3.1
46	64	1	27.89	1	1	0	0	0	0	227	46	138	217	99.53	229	12.4	6	2.05	40	5.5	4.2	1.2	1.1	4.4	1	0	0	0	2	0	38	6.74	3.94	4.94	3
47	68	1	30.3	0	1	0	1	0	0	196	42	106	242	88.37	276	14	6	3.23	65	4.4	2.9	0.9	0.9	3.3	1	0	0	0	0	0	26	7.61	3.68	4.68	2.52
48	71	1	36.13	0	1	0	0	0	0	175	28	125	111	81	210	12.7	7	1.02	57	5.1	3	1	0.9	4.6	1	0	0	0	0	0	40	5.98	5.26	6.26	4.46
49	52	1	30.3	1	0	0	1	1	1	267	41	171	274	80	292	12.4	10	2.37	65	4.8	3	1.1	1	3.7	1	1	1	0	0	0	30	8.25	5.51	6.51	4.17
50	64	1	26.04	1	0	1	0	0	0	267	52	188	135	71.61	250	12	7.1	10.9	65	4.3	2.8	1	0.9	4	1	0	0	0	0	0	27	4.14	4.13	5.13	3.62
51	69	1	29	0	0	1	0	1	0	196	53	116	133	95.61	320	13.5	7.6	5.8	60	4.8	2.8	1	0.9	3.8	1	1	0	0	0	0	35	4	2.69	3.69	2.19
52	61	0	26.03	1	1	0	0	1	0	194	36	127	157	83	190	12.8	6.6	1.9	53	4.3	2.8	1	0.9	3.8	1	0	0	0	0	0	30	6.4	4.4	5.4	3.53
53	67	1	32.46	0	1	0	2	0	0	229	37	163	143	83.41	194	15.6	5.5	1.03	45	4.4	3.2	1	0.9	2.8	1	0	1	0	0	0	25	5.87	5.18	6.18	4.41
54	72	0	24.66	0	0	1	1	1	0	204	49	136	96	79.9	289	12.6	8.4	1.21	60	5.2	3.1	1	0.9	4.3	1	0	1	0	0	2	32	2.92	3.17	4.17	2.78
55	60	0	24.77	1	0	1	1	0	0	202	39	139	119	108.11	253	14.3	6.7	4.1	47	5.2	3.9	1	0.9	3.5	1	0	1	0	1	0	32	4.84	4.17	5.17	3.56
56	68	1	31.6	0	1	0	0	0	0	200	45	120	176	65.87	288	13.9	7.2	4.22	58	4.8	3.4	1	0.9	4	1	1	0	0	0	0	35	5.92	3.45	4.45	2.67
57	82	0	26.95	1	1	1	1	0	0	216	24	147	224	61.27	315	14.2	6.8	1.42	65	4.8	3.1	1.1	1.1	3.4	1	0	0	0	0	0	38	9.7	7.99	8.99	6.13
58	73	1	31.11	0	1	0	0	1	0	222	36	130	278	83.45	195	12.3	7.2	0.86	40	5.3	4.1	1	0.9	3.8	1	0	0	0	1	1	33	8.88	5.16	6.16	3.61
59	67	0	25.26	0	1	0	0	0	0	146	41	83	112	92.46	263	12	6.9	3.1	55	4.7	3.3	1.1	1.1	4.8	1	0	0	2	0	2	46	4.36	2.57	3.57	2.02
60	73	1	28.2	0	1	0	0	0	0	163	40	100	117	79.97	241	14	6.9	1.65	65	4.5	2.9	1.1	1	3.5	1	1	0	0	0	0	35	4.66	3.09	4.09	2.5
61	65	0	25.31	1	1	1	0	0	0	153	24	86	215	70.94	243	14.2	7.3	7.9	65	4.8	3.2	1.1	1	3.5	1	0	0	0	0	0	30	9.52	5.38	6.38	3.58
62	55	0	25.95	0	0	1	1	0	0	181	49	110	112	98	325	15	10.7	10.9	60	4.6	3.1	0.9	0.9	3.2	1	1	0	0	0	0	32	3.59	2.7	3.7	2.24
63	71	1	28.23	0	1	1	0	0	0	182	37	107	189	75.16	264	13.1	8.1	1.85	60	4.4	2.9	1.1	1	3.6	1	0	0	0	0	0	20	7.08	3.91	4.91	2.89
64	62	1	25.63	1	0	1	2	1	0	214	53	130	155	69	291	11.7	7.1	3.29	47	5.4	3.7	0.9	1.1	4.1	1	0	0	0	0	1	23	4.66	3.04	4.04	2.45
65	80	0	26.61	1	0	0	0	0	0	208	48	103	285	97.14	229	12.9	5.8	7.9	65	4.3	2.8	1.3	1.2	3.8	1	0	0	0	0	0	25	7.74	3.33	4.33	2.15
66	68	1	30.3	0	1	0	2	1	0	208	35	147	131	86.35	219	14.6	5	1.04	65	5	3.9	1.1	1	4.1	1	1	0	0	0	0	34	5.73	4.95	5.95	4.2
67	58	1	29.52	1	1	1	2	1	0	219	46	131	210	94.59	342	12.6	6.3	5.82	40	5.1	4.1	1.3	1.2	4	1	0	1	0	0	0	32	6.59	3.76	4.76	2.85
68	63	0	27.25	0	1	0	0	0	0	187	31	97	295	81	281	12.7	8.6	0.64	60	4.5	3	1.5	1.2	4.6	1	0	0	0	0	0	24	9.78	5.03	6.03	3.13
69	58	1	26.04	1	1	0	1	0	0	196	46	114	179	73.96	121	13.1	9.1	1.42	45	5.4	3.9	1	1	5.1	1	0	0	0	0	1	33	5.9	3.26	4.26	2.48
70	58	0	26.7	1	0	0	1	0	0	160	43	97	98	82	231	13.1	6.3	1.62	43	4.8	3.7	0.9	0.8	4.5	1	0	0	0	0	0	45	3.58	2.71	3.71	2.26
71	82	0	27.82	1	1	0	0	0	0	160	40	90	150	68.62	220	14	8.9	0.95	55	5.3	3.8	1.4	1.2	4	1	0	0	0	1	0	35	5.74	3	4	2.25
72	64	1	25.64	1	0	1	0	0	0	139	34	88	87	65.24	326	11.8	8.9	9.38	45	4.5	3.3	0.9	0.8	4.4	1	0	0	0	0	0	48	4.08	3.1	4.1	2.59
73	55	0	28.06	1	1	0	0	0	0	208	39	148	105	86.08	238	11.9	7.1	5.2	41	5.5	4.5	0.9	0.7	5.3	1	0	0	0	1	0	50	4.3	4.33	5.33	3.79
74	64	1	24.45	0	0	1	2	1	0	187	33	129	124	91	240	13.8	5.8	0.94	65	4.1	2.9	1	1	4	1	0	1	0	0	0	32	5.75	4.66	5.66	3.91
75	55	0	25.95	1	1	1	2	1	0	210	53	123	170	88	278	13.2	6.3	1.2	65	4.6	3.1	0.9	0.7	3.6	1	1	0	0	0	0	28	5.06	2.96	3.96	2.32
76	78	1	23.81	0	1	1	0	0	0	222	40	154	142	44.84	249	13.2	8	2.53	65	4.3	3.1	0.9	0.7	3.7	1	0	0	0	0	0	30	5.5	4.56	5.56	3.85
77	80	0	26.37	0	1	0	1	0	0	252	40	167	223	60.5	268	11.9	8.8	1.26	50	5	3.9	1.2	1.1	4.3	1	1	1	0	0	0	30	7.46	5.29	6.29	4.18
78	68	1	29.59	0	1	0	0	0	0	219	44	132	215	72.79	259	12.2	6.1	9.1	62	4.4	3.1	1.1	1.1	4	1	0	0	0	0	0	33	6.89	3.98	4.98	3
79	60	0	25.5	0	0	1	1	0	0	260	49	154	286	94.53	259	13.5	5.4	1.14	60	5.2	3.9	1	1	4.3	1	0	1	0	0	2	32	7.66	4.31	5.31	3.14
80	79	0	26.73	1	1	0	0	0	0	190	45	112	166	89	100	14	4.5	2.13	65	4.5	2.9	1	1	3.5	1	1	0	0	0	0	21	5.67	3.23	4.23	2.49
81	55	0	27.45	0	0	1	1	1	0	151	40	89	108	100.25	240	12.3	7.5	8.9	40	5.3	4.3	1	1	4.1	1	1	0	0	1	0	44	4.31	2.77	3.77	2.23
82	79	0	27.4	1	0	1	0	1	0	196	52	117	137	79.02	255	13	6.5	1.2	65	4.4	2.9	1	1	3.9	1	0	0	0	0	0	25	4.21	2.78	3.78	2.25
83	55	1	29.41	1	1	0	0	0	0	233	39	169	123	99.6	250	13.8	6.5	3.9	50	5.5	3.9	0.9	0.7	3.8	1	0	0	0	2	0	36	4.99	4.96	5.96	4.33
84	60	0	28.4	1	1	0	1	1	0	171	40	106	127	96	250	15	5.9	2.1	65	4.5	2.9	1.1	1	3.5	1	0	1	0	0	0	35	5.02	3.29	4.29	2.65
85	55	0	25.17	1	0	0	0	1	0	158	27	107	122	103	230	13	4.9	5.9	65	4.3	2.8	1.3	1.2	3.8	1	0	0	0	0	0	25	6.55	4.87	5.87	3.96
86	55	1	29.14	1	1	1	0	1	0	193	46	127	102	99.9	240	13.3	5.7	1.5	63	5	3.7	1	0.9	4.4	1	0	0	0	0	0	35	3.46	3.2	4.2	2.76
87	65	0	23.8	1	0	0	0	1	0	205	53	118	172	105	280	13.5	5.5	1.1	63	4.5	3	0.9	0.9	3.5	1	1	0	0	0	0	29	5.11	2.88	3.88	2.23
88	73	1	27.1	0	0	0	0	0	0	256	49	155	259	66.02	260	14	5.2	1.1	61	5	3.6	1	1	4.3	1	1	0	0	0	0	33	7.23	4.22	5.22	3.16
89	64	0	26.1	1	0	1	0	1	1	169	41	102	132	85	268	11.8	6	2.1	65	4.4	2.9	1	1	3.9	1	0	0	0	0	0	30	5.08	3.13	4.13	2.49
90	74	0	26.67	1	1	0	0	0	0	262	46	173	217	72.11	232	12.4	5.8	1.89	41	5.3	4.3	1.2	1.1	4.4	1	0	0	0	2	0	38	6.74	4.7	5.7	3.76
91	63	1	26.91	0	0	1	1	1	0	185	39	115	153	101.3	300	13.7	7.7	5.3	64	5	3.2	1	1	4	1	1	1	0	0	0	36	5.94	3.73	4.73	2.95
92	65	1	27.44	0	0	1	0	0	0	211	43	126	208	66.8	300	15.3	5.8	3.9	65	4.8	3.1	1	1	4	1	1	0	0	0	0	33	6.85	3.9	4.9	2.93
93	65	1	24.21	0	1	0	1	0	0	247	24	171	258	64.11	240	14.3	6.9	5.9	66	4.7	3.2	1.1	1	3.4	1	0	0	0	0	0	36	10.31	9.28	10.28	7.13
94	77	1	25.75	1	1	0	0	1	0	221	43	145	167	65.2	200	14.9	5	1.04	60	4.3	2.8	1	1	4.2	1	0	0	0	0	0	36	5.89	4.15	5.15	3.37
95	70	1	26.1	1	1	1	1	0	0	195	35	124	180	65.28	200	14.2	4.3	1	55	5.2	3.9	1.1	1.1	4.1	1	0	1	0	0	1	37	7.11	4.57	5.57	3.54
96	60	1	26.08	1	1	0	0	0	0	250	40	168	210	71.22	230	13.4	7	2.6	66	4.4	3	0.9	1	3.9	1	0	0	0	0	0	35	7.2	5.25	6.25	4.2
97	55	1	30.08	1	0	0	1	1	1	218	28	157	165	91.22	290	14.7	8.3	1.3	60	4.5	2.9	0.9	1.1	4	1	0	1	0	0	0	36	7.7	6.79	7.79	5.61
98	57	1	28.9	0	0	1	0	0	0	242	42	151	243	88	280	14.8	5.9	3.23	65	4.4	2.9	0.9	0.9	3.3	1	0	0	0	0	0	26	7.62	4.75	5.75	3.6
99	59	1	31	0	1	0	2	1	0	198	36	127	177	94	200	13.7	5.2	1.25	57	4.4	2.9	1	1.1	4	1	0	1	0	0	0	32	6.92	4.51	5.51	3.53
100	76	1	25.81	1	1	0	2	0	0	194	42	120	162	63.2	200	15.7	4.8	1.1	59	4.5	3	0.9	1	3.2	1	0	1	0	0	0	29	5.86	3.63	4.63	2.86
101	59	1	30	0	0	1	0	0	0	193	26	117	251	70.15	300	14.3	7.8	1.2	66	4.8	3	1	1	3.5	1	0	0	0	0	0	40	9.85	6.43	7.43	4.5
102	65	0	27.45	0	1	1	0	0	0	160	32	105	116	76	250	15.2	9.5	1.9	65	4.7	3.2	0.9	0.9	3.5	1	1	0	0	0	0	35	5.59	4.01	5.01	3.28
103	52	1	29.15	1	1	0	1	1	0	205	38	123	222	84	310	13.1	5.9	5.82	45	5.2	4.1	1.1	1.2	4.1	1	0	1	0	0	1	33	7.67	4.41	5.41	3.24
104	70	1	27.65	1	1	1	0	0	0	249	34	200	75	74	300	12	7.8	4.8	48	4.6	3.3	0.9	0.9	4.7	1	1	0	0	0	0	48	3.44	6.32	7.32	5.88
105	70	1	30.2	1	0	1	2	0	0	211	40	123	239	71.65	250	12.4	7.8	1.4	52	5.3	4	1	1.1	4.6	1	1	2	0	1	0	39	7.76	4.27	5.27	3.08
106	59	0	25.14	1	0	1	2	1	0	191	23	128	199	72.78	238	12.68	6.5	1.52	58	4.8	3.1	1.1	1.1	5.7	1	0	2	0	0	0	40	9.37	7.3	8.3	5.57
107	75	0	25.76	1	0	1	0	1	0	224	40	135	244	84.9	215	13.6	6.9	1.1	60	5	3.1	1	0.9	4.4	1	0	0	0	0	0	38	7.85	4.6	5.6	3.38
108	64	1	23.6	0	1	1	1	0	0	250	36	160	269	71.15	210	15.1	5.1	1	66	5	3.1	0.9	0.9	4.1	1	0	1	0	0	1	36	8.73	5.94	6.94	4.44
109	65	1	25.11	0	0	1	0	0	0	231	37	154	199	71.24	250	13.4	7.1	1.75	62	4.5	2.9	1	1	3.8	1	0	0	0	0	0	29	7.31	5.24	6.24	4.16
110	62	0	25.12	0	1	1	1	1	0	223	34	136	267	95	235	12.6	5.6	0.5	60	4.4	2.8	1.3	1.2	4.4	1	0	1	0	0	0	34	8.95	5.57	6.57	4
111	67	0	25.61	1	0	0	0	1	0	164	29	114	105	63.21	238	11.9	7.1	5.2	43	5.4	4.4	0.9	0.9	5.3	1	0	0	0	1	0	48	5.59	4.66	5.66	3.93
112	55	0	26.14	0	1	0	0	1	0	214	41	129	222	87.5	248	13.3	5.9	9.1	58	4.4	3	1.1	1	4	1	0	0	0	0	0	35	7.34	4.23	5.23	3.15
113	64	1	27.83	0	1	0	2	0	0	222	49	132	206	83.43	257	13.3	7.4	1.01	64	5	3.1	1	0.9	4.2	1	1	1	0	0	0	36	6.24	3.53	4.53	2.69
114	56	1	27.1	1	0	1	2	1	0	209	51	123	174	85	235	14.1	5.9	0.87	66	5.1	3.9	1	0.9	4	1	0	0	0	0	0	30	5.33	3.09	4.09	2.41
115	66	0	24.54	0	1	0	0	0	0	194	40	132	112	85.65	253	13.1	6.5	1.12	60	4.6	3.4	1	0.8	4.8	1	1	0	0	0	0	44	4.47	3.86	4.86	3.3
116	54	0	24.54	1	0	0	1	1	0	194	53	112	144	95.1	256	12.7	6.1	1.29	65	5.4	3.3	0.9	0.9	4.2	1	0	0	0	0	1	25	4.34	2.66	3.66	2.11
117	72	1	30.14	0	0	1	0	0	0	269	47	183	196	99.25	300	14.7	7.9	7.1	55	4.7	3.4	1.1	1.2	3.8	1	0	0	0	0	1	39	6.2	4.73	5.73	3.89
118	60	1	25.91	1	0	1	0	0	1	216	29	151	181	105.25	250	13.4	9.1	2.5	66	4.7	3.1	1	1	3.6	1	1	0	0	0	0	28	7.95	6.46	7.46	5.21
119	78	0	27.1	0	1	1	0	1	0	221	46	119	279	80.8	180	13.9	8.9	2.6	44	5.2	4	1	1	5.1	1	0	0	0	0	1	45	7.83	3.8	4.8	2.59
120	66	1	26.89	0	1	0	2	0	0	252	45	168	196	98	190	15	5.9	2.51	65	4.5	2.9	0.9	0.9	3.4	1	1	0	0	0	0	31	6.39	4.6	5.6	3.73
121	65	1	27.45	0	0	1	0	0	1	261	38	171	259	79	281	11.89	6.6	3.5	66	4.4	2.8	1	0.9	3.7	1	0	0	0	0	0	32	8.34	5.86	6.86	4.5
122	77	1	27.15	1	0	1	1	1	1	240	44	153	216	99.7	274	14.1	8.3	2.84	63	4.8	3.2	1.1	1.2	3.9	1	1	1	0	0	0	32	6.91	4.46	5.46	3.48
123	69	1	26.78	1	0	1	1	1	0	210	44	132	169	98.03	198	13.5	4.8	2.4	62	5.4	3.1	1.1	1	5	1	0	0	0	1	0	42	5.84	3.77	4.77	3
124	60	1	25.77	0	0	1	0	0	0	190	47	109	172	85.65	200	14.6	8.1	6.9	58	4.7	3.3	1.1	1.1	3.8	1	0	0	0	0	1	42	5.63	3.05	4.05	2.32
125	73	1	27.14	0	0	1	1	1	0	239	57	147	176	76.03	210	13.3	8.1	8.1	54	5.5	4.3	1	1	4.2	1	1	0	0	1	0	40	4.9	3.2	4.2	2.58
126	66	1	26.65	1	1	1	0	0	0	236	46	135	277	96.65	220	13.4	6.5	3.05	40	5.4	4.3	0.8	0.8	4.4	1	0	0	0	1	0	35	7.8	4.14	5.14	2.93
127	64	1	27.82	0	1	1	1	0	0	197	32	105	299	100.15	256	14	5.6	4.3	66	4.5	3	0.9	0.8	3.5	1	0	1	0	0	0	36	9.71	5.15	6.15	3.28
128	72	1	26.9	0	1	0	0	0	0	252	40	175	184	110.25	210	13.7	7.2	2.6	59	5	3.1	0.9	0.8	4.5	1	0	0	0	0	0	42	6.63	5.3	6.3	4.38
129	55	1	27.4	1	0	1	1	1	1	238	26	174	191	86	252	13.4	9.8	3.47	66	4.6	3.9	1	1	3.8	1	1	1	0	0	0	33	8.66	8.16	9.16	6.69
130	66	1	26.89	1	0	1	0	0	0	253	52	151	252	98.25	230	13.7	6.7	8.9	66	4.4	3.7	1	0.9	3.8	1	0	0	0	0	0	33	6.85	3.87	4.87	2.9
131	67	1	27.15	0	0	1	0	1	0	210	43	133	170	102.55	300	14.4	7.8	6.8	56	5	3.1	0.9	1	4	1	1	0	0	0	0	33	5.97	3.88	4.88	3.09
132	64	0	25.04	0	1	0	0	1	0	187	36	122	145	91	210	13	6.3	2.46	60	4.4	2.9	0.9	0.9	3.9	1	0	0	0	0	0	36	6.05	4.19	5.19	3.39
133	65	1	28.94	0	1	0	2	0	0	225	41	160	120	86.16	201	15.8	6.5	1.2	44	4.4	3.2	1	0.9	3.2	1	0	1	0	0	0	25	4.66	4.49	5.49	3.9
134	72	0	24.66	0	0	1	1	0	0	219	49	150	98	82.65	289	12.6	8.4	1.21	60	5.2	3.1	0.9	1	4	1	0	1	0	0	1	32	3.01	3.46	4.46	3.06
135	59	0	25.77	1	0	1	1	0	0	239	40	153	229	107.99	243	14.5	5.9	4.9	48	5	4	0.9	0.9	4.4	1	0	1	0	0	0	35	7.58	4.97	5.97	3.83
136	70	1	30.77	0	1	0	0	0	0	247	55	159	166	98.62	258	14.3	6.5	5.2	44	5	3.9	1	1	4	1	1	0	0	0	0	38	4.8	3.49	4.49	2.89
137	80	0	25.95	1	1	1	1	0	0	208	29	144	176	97.55	275	15.2	6.3	4.23	62	4.9	3	1	1.1	3.6	1	0	1	0	0	0	43	7.83	6.18	7.18	4.97
138	76	1	29.87	0	1	1	0	1	0	221	36	141	219	98.15	205	13.3	6.7	1.82	57	5.2	4	1	0.9	3.9	1	0	0	0	0	1	30	7.84	5.13	6.13	3.92
139	65	0	24.75	0	1	1	0	0	0	211	41	147	114	94.87	263	12.4	4.8	4.1	45	4.8	3.5	1	1.1	4.6	1	1	0	1	0	0	39	4.44	4.14	5.14	3.59
140	74	1	28.15	0	1	0	0	0	0	190	45	124	107	84.47	250	15.3	5.9	2.6	66	4.6	3	1.1	1.1	3.6	1	1	0	0	0	0	38	3.76	3.23	4.23	2.76
141	63	0	27.51	1	1	1	0	0	0	207	24	134	245	78.7	213	15.1	5.8	4.9	64	4.7	3.2	1.1	1.1	3.6	1	0	0	0	0	0	32	10.09	7.63	8.63	5.58
142	57	0	23.4	0	0	1	1	0	0	189	32	138	95	96.05	200	15.1	8.9	9.6	66	4.4	3	0.9	0.9	3.5	1	0	1	0	0	0	35	4.73	4.91	5.91	4.31
143	70	1	27.52	0	0	1	0	0	0	209	37	134	189	80.7	245	14.1	6.2	2.85	62	4.6	3	1	0.9	3.7	1	0	0	0	0	0	25	7.08	4.64	5.64	3.62
144	63	1	26.45	1	0	1	2	1	0	193	43	108	212	80.78	221	12.8	5.6	4.2	50	5.4	3.7	0.9	1	4.1	1	0	0	0	0	1	28	6.93	3.5	4.5	2.51
145	80	0	26.61	1	0	0	0	0	0	231	43	131	285	94.94	229	12.9	5.8	7.9	65	4.3	2.8	1.2	1.2	3.8	1	0	0	0	0	0	25	8.21	4.37	5.37	3.05
146	70	1	28.8	0	1	0	2	0	0	270	50	168	262	94.3	200	15.5	5.7	5.6	65	4.4	2.7	1.1	1.1	4	1	0	0	0	0	0	36	7.19	4.41	5.41	3.36
147	57	1	27.45	0	1	1	2	1	0	229	50	127	262	95.25	232	14.6	6.1	5.4	40	5	4.1	1	1.1	4.1	1	0	1	0	0	0	38	7.19	3.59	4.59	2.54
148	64	0	28.89	0	1	1	0	0	0	241	28	156	283	109.92	251	13.1	7.8	1.64	62	4.6	3.1	1.2	1.2	4.4	1	1	0	0	0	0	26	10.05	7.59	8.59	5.57
149	57	1	27.08	0	1	1	1	0	0	205	46	127	162	101.69	175	14.4	8.7	4.32	44	5.6	4.1	0.9	1	4.8	1	1	0	0	2	0	43	5.47	3.47	4.47	2.76
150	59	0	28.25	1	0	0	1	0	0	206	48	100	292	107.45	221	14	5.8	2.6	64	5	3.3	1	0.9	4.2	1	0	1	0	0	0	40	7.84	3.3	4.3	2.08
151	79	0	27.14	1	1	0	0	0	0	207	29	141	186	94.65	200	14.9	7.8	2.9	55	5.4	3.6	1.1	1	4	1	0	0	0	0	1	42	8.07	6.14	7.14	4.86
152	64	1	27.64	1	0	1	0	0	0	177	34	92	253	96.98	300	12.8	8.9	7.8	58	4.6	3.3	0.9	0.9	4	1	1	0	0	0	0	40	8.72	4.19	5.19	2.71
153	54	0	28.12	1	1	0	0	0	0	205	29	123	265	98.07	220	13.15	7.2	5.2	42	5.3	4.3	0.9	0.9	4.8	1	0	0	0	1	0	33	9.61	6.07	7.07	4.24
154	66	1	25.45	0	0	1	2	1	0	237	51	139	233	100	230	14.1	6.5	1.94	66	4.4	3	1	0.9	3.9	1	0	1	0	0	0	36	6.6	3.64	4.64	2.73
155	54	0	27.12	1	1	1	2	1	0	225	53	120	262	110.2	274	14.3	5.9	2.9	66	4.8	3.1	0.9	0.9	3.5	1	1	0	0	0	0	31	6.94	3.25	4.25	2.26
156	75	1	25.74	0	1	1	0	0	0	171	40	98	165	75.8	249	13.2	7.8	3.51	66	4.4	3	0.9	1	3.5	1	0	0	0	0	0	32	6.15	3.28	4.28	2.45
157	81	0	25.78	0	1	0	1	0	0	167	40	82	223	64	218	13	7.8	3.26	54	5.2	3.9	1	1.1	4.3	1	0	1	0	0	2	36	7.46	3.17	4.17	2.05
158	69	1	28.59	0	1	0	0	0	0	234	46	148	202	76.05	200	13.1	6.8	4.9	58	4.6	3.3	1.1	1.1	3.4	1	0	0	0	0	0	35	6.43	4.1	5.1	3.22
159	59	0	26.58	0	0	1	1	0	0	240	42	165	166	97.74	241	14.5	7.3	2.4	61	5	3.6	1	0.9	4.3	1	1	1	0	0	0	40	5.97	4.72	5.72	3.93
160	70	0	25.74	1	1	1	0	0	0	209	45	111	266	100.74	182	14.3	5.5	3.5	66	4.6	3	1	1	3.9	1	1	0	0	0	0	30	7.72	3.65	4.65	2.47
161	72	0	27.95	0	1	0	0	0	0	178	40	105	164	87.4	248	14	5.5	1.9	62	4.5	2.9	1	0.9	3	1	0	0	0	0	0	36	6.13	3.45	4.45	2.63
162	65	1	25.89	1	0	0	0	0	0	204	41	131	162	102.12	230	14.1	7.2	2.3	66	4.5	2.9	1	1	3.3	1	0	0	0	0	0	18	5.97	3.99	4.99	3.2
163	63	0	26.45	0	0	1	1	1	0	215	44	130	206	104.53	249	13.5	5.4	2.14	57	5.1	3.7	0.9	1	4.4	1	1	1	0	0	0	27	6.7	3.89	4.89	2.95
164	76	0	24.78	1	0	0	0	0	0	250	45	172	166	82	120	14	4.2	2.14	62	4.4	2.9	0.9	1	3.6	1	0	0	0	0	0	32	5.67	4.56	5.56	3.82
165	58	0	28.75	0	0	1	1	1	0	156	27	110	97	103	220	14.7	7.8	8.8	50	5.3	4.1	0.9	1	4.4	1	1	0	0	1	0	48	5.55	4.79	5.79	4.07
166	76	0	26.87	1	0	1	0	1	0	206	42	129	176	74.45	232	14	6.6	1.6	62	4.3	2.8	0.9	1	4	1	0	0	0	0	0	20	6.22	3.91	4.91	3.07
167	58	1	29.15	0	1	0	0	0	0	175	45	103	137	103	236	14.7	6.6	4.9	47	5.3	3.9	0.8	0.9	3.9	1	0	0	0	1	0	31	4.84	2.9	3.9	2.29
168	63	0	27.41	1	1	0	1	1	0	199	60	112	137	78	245	14	5.8	3.1	62	4.4	2.9	1.1	1	3.6	1	0	1	0	0	0	30	3.59	2.32	3.32	1.87
169	52	0	29.45	0	0	0	0	1	0	203	38	116	244	92	236	14	4.7	4.9	62	4.2	2.8	1.2	1.2	3.7	1	0	0	0	0	0	20	8.08	4.34	5.34	3.05
170	58	1	27.45	0	1	1	0	0	0	260	48	170	212	94	226	13.7	5.7	2.5	43	4.9	3.6	0.9	0.9	4.4	1	0	0	0	0	0	30	6.45	4.43	5.43	3.54
171	62	0	24.14	1	0	0	0	1	0	179	38	114	136	110.1	289	14.5	5.4	2.5	60	4.4	3	0.8	0.8	3.6	1	0	0	0	0	0	24	5.54	3.72	4.72	3
172	76	1	23.78	1	0	0	0	1	0	219	39	134	232	61.12	265	14.68	5.1	2.4	58	4.9	3.5	0.9	1	4.4	1	1	0	0	0	0	28	7.74	4.63	5.63	3.44
173	61	0	26.45	0	1	1	0	1	1	211	38	113	300	110.1	274	11.7	6.1	1.3	62	4.5	2.9	0.9	0.8	4	1	0	0	0	0	0	25	8.97	4.55	5.55	2.97
174	77	0	25.15	1	1	0	0	0	0	240	46	157	187	60.12	239	12.7	5.8	2.05	60	5	3.4	1.1	1.1	4.3	1	0	0	0	0	0	33	6.09	4.23	5.23	3.41
175	60	1	24.18	0	0	1	1	1	0	219	40	147	162	106.2	290	14.4	7.5	5.5	47	5.1	4	0.9	0.8	4.1	1	1	1	0	0	0	31	6.07	4.49	5.49	3.68
176	68	1	23.12	1	0	1	0	0	0	207	42	113	262	91.7	299	14.7	5.9	3.8	50	4.9	3.4	0.9	0.8	4.1	1	1	0	0	0	0	28	7.95	3.94	4.94	2.69
177	62	1	25.65	0	1	0	1	0	0	193	36	108	246	105.56	245	15.7	6.5	6.1	63	4.9	3	1	0.8	3.5	1	0	0	0	0	0	31	8.35	4.37	5.37	3
178	80	1	25.45	1	0	0	0	1	0	174	38	108	138	65.1	202	14.8	5.5	2.05	57	4.4	2.8	0.9	0.8	4.1	1	0	0	0	0	0	31	5.6	3.57	4.57	2.84
179	73	1	23.1	1	1	1	1	0	0	219	35	130	271	67.18	210	16	3.5	1.1	55	5	3.6	1.2	1.1	4.2	1	0	1	0	0	0	32	8.89	5.26	6.26	3.71
180	57	1	28.78	0	1	0	0	0	0	180	41	97	212	84	232	14	6.8	2.7	63	4.5	3.5	0.8	0.7	4	1	0	0	0	0	0	30	7.14	3.4	4.4	2.37
181	58	1	24.54	0	0	0	1	1	1	208	30	156	112	93	289	14.6	7.8	2.4	57	4.5	2.9	0.9	1.1	3.9	1	0	1	0	0	0	31	5.72	5.95	6.95	5.2
182	54	1	27.89	0	0	1	0	0	0	220	38	150	162	88	274	15.2	5.5	4.23	62	4.4	2.8	0.8	0.7	3.6	1	0	0	0	0	0	21	6.3	4.8	5.8	3.95
183	62	1	30.12	0	1	0	2	1	0	187	34	107	229	96	210	14.4	5.7	2.25	54	4.4	2.9	0.9	1.1	3.4	1	0	1	0	0	0	27	8.28	4.49	5.49	3.15
184	73	1	28.31	1	1	0	2	0	0	184	41	111	160	63.2	212	15.6	5.8	2.2	62	5	3.7	0.8	0.7	3.3	1	0	1	0	0	0	24	5.91	3.49	4.49	2.71
185	62	1	25.45	0	0	1	0	0	0	235	35	143	287	88	312	15.1	6.8	1.25	63	4.7	3	0.9	0.7	3.6	1	0	0	0	0	0	35	9.14	5.73	6.73	4.09
186	69	0	28.97	1	1	1	0	0	0	227	51	129	235	109.38	218	15.6	8.8	3.8	62	4.8	2.8	0.8	0.8	3.7	1	1	0	0	0	0	30	6.63	3.45	4.45	2.53
187	55	1	29.45	0	1	0	1	1	0	181	37	128	80	95	280	13.1	5.7	5.8	42	5.3	4.1	1.2	1.2	4	1	0	1	0	0	1	28	3.35	3.89	4.89	3.46
188	73	1	27.45	1	0	1	0	0	0	247	44	170	165	62.1	274	13.31	6.7	4.4	60	4.8	3.3	0.8	0.8	4.5	1	1	0	0	0	0	43	5.74	4.61	5.61	3.86
189	67	1	24.78	1	0	1	2	0	0	230	40	142	238	107.75	245	13.3	7.5	2.5	41	5.4	4.4	0.9	1.1	5.4	1	1	2	0	1	0	34	7.75	4.74	5.74	3.55
190	56	0	27.18	0	0	1	2	1	0	228	32	137	295	108.88	245	13.64	6.1	2.42	62	5	3.5	1	1.1	5.4	1	0	2	0	0	0	35	9.65	6.13	7.13	4.28
191	78	0	26.15	1	0	1	0	0	0	244	40	150	270	68.8	206	14.4	6.2	2.05	58	5	3.1	0.9	0.8	4.2	1	0	0	0	0	0	33	8.29	5.1	6.1	3.75
192	61	1	28.78	0	1	1	1	0	0	231	36	142	266	105.05	201	15	5.5	1.12	63	5.4	3.1	0.8	0.8	4.2	1	0	1	0	0	1	31	8.69	5.42	6.42	3.94
193	58	1	24.15	0	0	1	0	0	0	221	37	150	169	99.14	208	13.6	7.5	2.65	59	4.5	3	0.9	0.8	3.9	1	0	0	0	0	0	24	6.6	4.97	5.97	4.05
194	59	0	29.78	0	1	1	1	1	0	199	32	113	270	84	241	13.35	5.8	1.75	61	4.3	2.8	1.3	1.2	4	1	0	1	0	0	0	29	9.26	5.22	6.22	3.53
195	70	0	26.78	1	0	0	0	1	0	146	31	97	90	64.11	234	12.4	7.2	5.6	40	5.3	4.3	0.8	0.8	5.1	1	0	0	1	1	0	45	4.63	3.71	4.71	3.13
196	52	0	30.15	0	1	0	0	1	0	154	41	74	197	92	245	14.1	6.1	9.1	54	4.6	3	1	0.8	4.5	1	0	0	0	0	0	30	6.82	2.77	3.77	1.8
197	67	1	28.78	1	1	0	2	0	0	210	43	143	122	107	255	13.7	7.1	2.81	61	5	3.1	0.9	0.8	4.2	1	1	1	0	0	0	31	4.53	3.89	4.89	3.33
198	53	1	26.89	0	0	1	2	1	0	225	49	137	194	99	242	14.4	6.1	2.87	63	5.3	3.9	0.9	0.9	4	1	0	0	0	1	0	25	5.98	3.59	4.59	2.8
199	69	0	28.96	1	1	0	0	0	0	176	41	113	111	98.55	250	14.1	6.6	1.54	48	4.5	3.4	0.9	0.8	4.8	1	0	0	0	0	0	45	4.33	3.3	4.3	2.76
200	51	0	28.78	0	0	0	1	1	0	199	43	133	113	108	254	13.3	5.8	2.36	62	5	3.3	0.9	0.9	4.2	1	1	0	0	0	0	18	4.2	3.62	4.62	3.09
201	75	1	24.78	1	0	1	0	0	0	234	45	149	198	71.95	290	13.8	8.1	6.5	67	4.7	3.4	1	1	3.8	1	0	0	0	0	1	34	6.43	4.19	5.19	3.31
202	57	1	26.78	0	0	1	0	0	1	224	39	126	296	103.95	241	15.04	9.8	3.4	63	4.8	3.1	0.9	1	3.6	1	1	0	0	0	0	23	8.8	4.75	5.75	3.23
203	81	0	25.46	1	0	1	0	1	0	240	45	140	275	63.5	197	14.14	8.5	2.7	60	5.3	3.7	0.9	1	5.1	1	1	0	0	0	0	40	7.86	4.33	5.33	3.11
204	63	1	27.14	0	1	0	2	0	0	234	48	149	186	91	195	15	6.5	2.5	62	4.4	2.9	0.9	0.9	3.4	1	0	0	0	0	0	26	5.88	3.88	4.88	3.1
205	68	1	23.14	0	0	1	0	0	1	232	48	139	227	90	245	12.79	6.2	4.4	63	4.5	2.8	0.9	0.9	3.7	1	0	0	0	0	0	27	6.75	3.84	4.84	2.9
206	77	1	23.74	1	0	1	1	1	1	239	40	147	260	87.15	254	14.48	6.8	2.98	59	4.8	3.2	1	1	3.9	1	1	1	0	0	0	27	8.13	4.98	5.98	3.68
207	72	1	21.45	1	0	1	1	1	0	228	37	138	267	85.48	206	13.38	4.4	2.4	58	5.2	3.1	1	1	5	1	0	0	0	0	1	37	8.58	5.17	6.17	3.73
208	63	1	27.45	0	0	1	0	0	0	225	45	128	262	83	204	14.68	7.8	5.6	58	4.8	3.3	1	1.1	3.8	1	0	0	0	0	1	37	7.65	4.01	5.01	2.84
209	70	1	21.14	1	0	1	1	1	0	229	47	140	212	98.08	212	13.35	8.2	7.4	43	5.4	4.1	0.9	1	4.2	1	1	1	0	1	0	35	6.54	3.88	4.88	2.98
210	69	1	26.23	1	1	1	0	0	0	245	42	146	287	108.7	206	13.68	6.6	3.45	40	5.1	4.1	0.9	0.9	4.4	1	0	0	0	0	0	30	8.35	4.84	5.84	3.48
211	61	1	28.12	0	1	1	1	0	0	202	40	125	187	94	266	14.04	5.7	4.4	63	4.5	3	0.9	0.9	3.5	1	0	1	0	0	0	31	6.7	4.06	5.06	3.13
212	69	1	29.45	1	1	0	0	0	0	275	40	192	216	102.3	245	14.31	7	2.65	62	4.8	3.1	0.9	0.9	4.5	1	0	0	0	0	0	37	7.32	5.88	6.88	4.8
213	52	1	26.5	0	0	1	1	0	1	222	46	122	269	66	246	13.55	8.9	3.41	67	4.6	3.9	0.9	1	3.8	1	1	1	0	0	0	28	7.67	3.82	4.82	2.65
214	56	1	28.5	0	1	1	0	0	0	219	30	132	285	100.35	241	14.6	6	2.46	66	4.7	3.3	1	1.1	4.3	1	1	0	0	0	0	35	9.78	6.3	7.3	4.4
215	80	0	27.5	1	0	1	1	1	0	219	33	140	230	69.47	324	14.9	8.2	6.6	66	4.2	3.7	1	1.1	3.6	1	0	0	0	0	0	25	8.43	5.64	6.64	4.24
216	59	0	28.61	0	0	1	1	0	0	222	46	139	183	98.7	300	15.3	9.9	3.5	56	5.3	3.4	1.4	1.3	3.3	1	0	0	0	1	0	30	6	3.82	4.82	3.02
217	59	1	27.51	1	0	0	0	1	0	178	41	103	172	91	255	14.7	8.6	2.8	66	4.8	3.3	0.9	1	3.5	1	1	0	0	0	0	30	6.23	3.35	4.35	2.51
218	58	0	24.27	0	1	0	1	1	0	204	49	117	192	110.19	231	13.9	6.6	2.6	63	4.5	3	1	1.3	3.9	1	0	1	0	0	0	35	5.93	3.17	4.17	2.39
219	59	0	30.32	0	0	1	0	1	0	213	49	117	237	99.29	243	13.8	6.3	4.5	66	5	3.7	0.8	1	4.3	1	0	0	0	0	0	44	6.85	3.36	4.36	2.39
220	65	1	24.9	0	1	0	0	1	0	199	43	126	150	108.66	261	14.7	7.4	3.08	56	4.3	2.9	0.9	1.1	3.5	1	0	0	0	0	0	22	5.43	3.63	4.63	2.93
221	75	0	26.59	0	0	1	0	1	0	209	40	121	242	63.15	326	13.5	4.5	2.5	46	4.4	3.4	0.9	1	4.4	1	0	0	0	0	0	36	7.82	4.24	5.24	3.03
222	64	1	27.95	0	0	1	0	1	1	202	39	129	172	85.1	288	16.3	7.9	5.7	43	5.2	4.1	0.9	1.1	5.5	1	0	0	0	0	2	40	6.44	4.19	5.19	3.31
224	64	0	27.01	1	1	1	0	1	0	226	44	149	164	100.56	262	12.7	6.7	3.55	48	5.2	3.8	0.9	1.1	4.4	1	0	0	0	0	2	36	5.71	4.13	5.13	3.39
225	65	0	26.54	1	0	1	1	0	0	207	39	140	142	65.72	265	15	5.8	4.5	66	4.5	3.3	1	1.1	4.5	1	0	1	0	0	0	33	5.61	4.32	5.32	3.59
226	68	1	25.73	1	0	0	0	0	0	153	44	87	109	61.56	253	14.7	7.1	2.75	66	4.5	3.4	1.2	1.3	3.1	1	0	0	0	0	0	21	3.94	2.47	3.47	1.98
227	77	1	26.85	1	0	0	1	1	0	197	42	137	92	63.79	241	13.6	9	3.51	44	5.2	4	0.9	1	3.9	1	0	0	0	0	2	25	3.41	3.7	4.7	3.26
228	72	1	25.4	0	1	1	0	0	0	246	34	180	162	63.19	243	13.8	6	9.2	66	4.9	3.6	0.8	1	3.8	1	0	0	0	0	0	26	6.78	6.25	7.25	5.29
229	59	1	25.18	0	1	0	1	0	0	214	51	138	127	74.78	290	13.9	7.5	1.11	61	5.2	3.1	0.9	0.8	3.6	1	1	0	0	1	0	27	3.96	3.2	4.2	2.71
230	54	1	30.18	1	1	1	0	1	1	196	40	119	187	79.52	271	14.2	6	0.97	66	5.2	3.6	0.9	0.8	3.5	1	1	0	0	1	0	29	6.7	3.91	4.91	2.98
231	58	1	30.1	0	1	1	0	0	0	219	48	131	202	102.63	285	12.5	6.6	1.22	62	5	3.7	1.1	1	5.6	1	0	0	0	0	0	46	6.24	3.57	4.57	2.73
232	69	1	32.14	1	0	0	2	1	0	197	37	142	92	94	276	13.1	6.2	1.39	60	4.8	3.3	0.9	0.8	3.6	1	1	0	0	0	0	29	3.96	4.34	5.34	3.84
233	79	1	23.91	1	0	0	2	1	0	240	42	140	292	63.82	293	14.2	8	7.2	46	4.8	3.6	0.9	0.8	4.1	1	0	1	0	0	0	35	8.42	4.72	5.72	3.33
234	59	1	32.15	0	1	1	0	0	0	207	38	111	288	64.12	226	11.5	9.9	2.4	44	5	4.2	1	1	4.6	1	0	0	0	0	0	37	8.8	4.44	5.44	2.92
235	69	1	29.69	1	0	1	1	0	0	166	31	106	146	89	247	11.9	8.8	2.5	48	5.4	4	1	1	4.2	1	1	1	0	1	0	33	6.73	4.36	5.36	3.42
236	53	0	31.68	0	0	1	0	1	0	218	46	127	224	100	277	13.1	5.8	2.41	63	4.7	3.2	1.3	1	3.6	1	0	0	0	0	0	28	6.87	3.73	4.73	2.76
237	70	1	28.72	1	1	1	0	0	0	239	43	147	247	66.74	228	11.3	6.5	3.4	64	4.8	2.8	1.2	1.1	4.4	1	1	0	0	0	0	35	7.59	4.57	5.57	3.42
238	74	1	31.21	1	1	1	2	0	0	241	39	161	207	62.63	251	11	7.4	8.8	58	5.4	4.1	1.1	1.1	5.3	1	1	1	1	1	0	33	7.25	5.19	6.19	4.13
239	58	1	24.12	0	1	1	2	1	0	221	46	122	264	63.83	279	13.5	7	10.8	64	4.5	2.7	1.1	1.1	4.3	1	0	2	0	0	0	44	7.59	3.8	4.8	2.65
240	75	1	24.84	0	1	1	1	1	0	210	39	134	187	77.13	303	11.7	6.6	4	64	5	3.6	1.1	1.1	4.6	1	0	0	0	0	0	45	6.81	4.39	5.39	3.44
241	63	1	26.59	1	0	1	0	0	0	207	35	152	102	60.12	280	12.4	6.8	1.55	60	4.5	3.1	1.2	1.3	3.8	1	0	0	0	0	1	34	4.65	4.93	5.93	4.34
242	68	0	26.32	1	1	1	0	0	0	220	36	143	203	63.24	174	13.3	5.7	7.8	49	5.8	4	1.3	1.2	3.6	1	0	0	0	2	0	25	7.51	5.1	6.1	3.97
243	62	1	25.79	0	0	0	0	0	0	142	27	76	197	102	182	11.1	6.2	1.52	62	4.7	3.2	1.3	1.2	4.6	1	1	0	0	0	0	32	8.63	4.27	5.27	2.81
244	68	0	20.71	0	1	0	1	1	0	180	28	132	102	68.21	303	13.5	5.6	1.2	42	5.3	4.3	1.1	1.1	5.5	1	0	0	0	1	0	44	5.61	5.44	6.44	4.71
245	58	0	25.38	1	0	0	0	1	0	190	42	125	117	82.51	313	14.3	5.2	1.04	40	5.1	4.4	1.3	1.2	5.1	1	0	0	0	0	0	45	4.45	3.53	4.53	2.98
246	64	0	27.93	1	0	0	2	1	0	182	38	122	112	78.43	330	11.9	6.3	2.2	64	5.2	3.8	1	1	4.3	1	1	1	0	0	0	33	4.69	3.8	4.8	3.21
247	59	0	26.77	1	1	1	2	1	0	163	24	120	94	98	314	11.1	5.9	1.95	56	5.1	3.3	1.1	1	4	1	0	0	0	0	0	29	5.93	5.78	6.78	5
248	66	0	25.64	1	0	0	0	0	0	178	50	81	237	60.26	256	11.2	8.6	6.2	64	4.8	2.8	1.2	1.2	4.5	1	0	0	1	0	2	35	6.76	2.57	3.57	1.62
249	54	0	25.24	0	1	0	0	1	0	211	42	119	248	90.9	246	11.8	7.1	4.12	59	4.6	2.9	1	1	4.1	1	1	0	0	0	0	25	7.71	4.01	5.01	2.83
250	70	0	27.14	0	1	1	1	0	0	218	36	147	177	94.86	201	12	7.2	7.8	42	5.1	4.2	1.4	1.3	5.7	1	0	0	1	0	1	42	6.92	5.07	6.07	4.08
251	61	0	31.16	0	1	0	0	0	1	216	40	124	262	101	183	11.6	4.9	0.94	44	4.5	3.6	1	1	4.7	1	0	0	0	0	0	39	8.16	4.41	5.41	3.1
252	79	1	26.8	0	1	0	0	1	0	187	45	120	112	95.02	238	12.4	9.1	0.83	40	5.3	4.3	1.3	1.2	5.1	1	1	0	0	1	0	43	3.96	3.16	4.16	2.67
253	63	0	27.99	1	1	0	2	0	0	210	44	145	107	106	300	12	7.9	2.43	49	5.8	4	1.1	1.2	4.5	1	1	1	0	2	0	39	3.86	3.78	4.78	3.3
254	66	1	28.1	0	0	1	1	0	1	212	49	116	237	68.68	179	11.6	9.2	2.04	59	5.1	3.1	1.1	1	3.9	1	0	0	0	0	0	24	6.85	3.33	4.33	2.37
255	75	1	28.23	0	0	1	0	1	1	219	38	132	247	96.96	187	13.2	5.9	3.43	42	5.6	4.4	1.1	1.1	3.7	1	0	0	0	0	3	39	8.13	4.77	5.77	3.47
256	70	1	26.77	0	0	1	0	1	0	216	34	131	257	67.56	282	12.5	6.1	1.65	62	4.4	2.7	1.2	1.1	3.8	1	0	0	0	0	0	44	8.78	5.36	6.36	3.85
257	57	1	24.87	0	0	1	1	0	0	204	49	132	117	75.54	246	15.3	5.4	1.23	62	4.5	2.8	1.4	1.2	3.7	1	0	0	0	0	1	32	3.78	3.17	4.17	2.69
258	73	1	26.77	0	0	1	0	1	0	205	39	108	292	95.15	281	12.3	6.7	1.62	40	5.2	4	0.9	1	5.4	1	1	0	2	0	0	44	8.74	4.27	5.27	2.77
259	63	1	27.99	0	0	0	1	0	0	194	48	119	136	96.53	308	14	10.6	11.1	57	4.6	3.3	1	0.9	4.4	1	0	1	0	0	0	39	4.52	3.05	4.05	2.48
260	67	1	30.4	0	1	0	0	0	0	203	44	112	233	85.37	188	13.6	6.2	6.02	62	5.2	3	0.8	1	3.4	1	0	0	0	1	0	36	7.24	3.6	4.6	2.55
261	70	1	22.3	0	0	0	1	0	0	184	44	127	63	94	256	13.9	8.8	9.58	67	5.8	4.1	0.9	0.9	4.6	1	0	0	1	2	0	45	1.56	3.17	4.17	2.89
262	51	1	30.4	0	1	0	0	0	1	202	54	134	72	83	234	12	8.7	1.46	62	4.4	2.7	0.9	0.9	3.9	1	0	0	0	0	0	32	1.25	2.75	3.75	2.48
263	63	1	26.14	0	1	1	1	1	0	214	37	129	242	68.61	114	11.7	7.4	1.6	49	5.4	3.8	0.9	1	4.4	1	0	1	0	0	2	37	8.16	4.79	5.79	3.49
264	68	1	29.1	1	0	1	0	0	0	258	45	165	239	98.61	103	13.7	7	1.32	67	4.3	3.7	1	0.9	3.8	1	0	0	0	0	0	29	7.25	4.73	5.73	3.67
265	60	1	26.13	0	0	0	0	1	0	191	38	128	127	105	266	12.8	7.1	1.06	67	5.5	3.5	0.9	0.9	3.8	1	0	0	1	1	2	33	5.24	4.04	5.04	3.37
266	66	0	22.56	1	0	0	2	1	0	172	34	124	70	86.41	307	12.2	8	2.05	42	5.1	4	1.1	1	5.2	1	0	2	1	0	0	45	3.14	4.06	5.06	3.65
267	71	0	24.76	1	1	1	0	1	0	205	45	141	96	82.9	251	13.9	8.5	0.84	62	4.5	2.8	1.5	1	4.5	1	0	0	0	0	0	35	3.29	3.56	4.56	3.13
268	59	1	24.87	0	0	1	1	0	0	190	39	134	87	99	308	12	7	5.4	47	5.4	3.9	0.8	1	5.5	1	0	1	1	0	0	39	3.48	3.88	4.88	3.44
269	67	0	24.5	1	0	0	1	0	0	202	47	130	127	68.87	233	12.1	6	9.3	61	5.2	3.9	0.9	0.8	5.4	1	0	0	0	0	2	38	4.32	3.31	4.31	2.77
270	81	1	27.05	0	0	1	0	0	0	209	35	130	222	64.27	222	13.7	8.3	1.41	57	5.3	3.3	1.1	0.9	4.4	1	0	0	0	1	0	40	8.02	4.98	5.98	3.71
271	72	0	24.5	1	1	0	1	1	0	185	38	127	102	86.45	269	12.4	6.3	1.14	49	4.5	3.4	0.8	0.8	4.4	1	0	1	0	0	1	36	4.29	3.88	4.88	3.34
272	66	1	25.36	1	1	0	0	0	0	196	43	107	232	95.46	206	12.1	6.8	3.3	40	5.1	3.8	0.9	1	5.1	1	0	0	2	0	2	42	7.32	3.57	4.57	2.49
273	72	0	24.3	1	1	0	0	0	0	217	56	133	138	82.97	285	11.7	7	3.49	67	4.9	3.5	0.8	1	4.1	1	1	0	0	0	0	38	3.92	2.87	3.87	2.38
274	64	1	25.41	0	1	1	1	0	0	226	51	147	140	66.94	333	11.6	7.7	7.14	67	4.6	3.3	0.9	1	3.8	1	0	1	0	0	0	33	4.39	3.43	4.43	2.88
275	54	1	26.05	1	1	1	0	0	0	214	42	133	197	96	245	13.5	9.9	2.17	67	4.7	3.2	0.9	0.8	3.3	1	1	0	0	0	0	35	6.71	4.1	5.1	3.17
276	70	0	28.33	1	0	1	0	0	0	219	39	133	235	71.16	247	12.9	9	1.22	67	4.8	3.3	0.9	1	3.5	1	0	0	0	0	0	33	7.8	4.62	5.62	3.41
277	61	0	25.73	0	1	1	2	0	0	237	31	148	288	65	285	12.9	4.4	1.93	67	4.8	4.1	0.8	1	4.2	1	1	2	0	0	0	41	9.68	6.63	7.63	4.77
278	79	1	26.71	0	0	0	0	0	0	187	46	102	197	93.14	256	11.6	6.3	2.1	60	4.8	3.2	0.8	0.8	3.9	1	0	0	0	0	0	21	6.32	3.07	4.07	2.22
279	67	0	30.4	1	0	0	2	1	0	196	43	127	132	82.35	275	11.9	9.2	1.64	57	4.3	2.9	0.8	0.8	4.5	1	0	2	0	0	0	38	4.87	3.57	4.57	2.95
280	57	1	25.64	0	0	1	2	1	0	185	45	108	162	90.59	266	13.2	7.4	1.2	47	4.4	3.4	0.8	0.8	5.3	1	0	2	0	0	0	39	5.56	3.12	4.12	2.4
281	62	1	27.35	1	1	0	1	0	0	192	30	109	263	109.83	266	13.7	7.7	7.14	62	5.2	3	0.8	0.8	4.2	1	0	1	0	0	1	34	9.43	5.39	6.39	3.63
282	57	0	26.14	0	1	0	0	0	0	195	44	116	177	69.96	107	12	7.4	8.7	49	5.2	3.7	0.8	0.8	5.2	1	1	0	1	0	0	42	6.05	3.44	4.44	2.64
283	57	0	26.82	0	1	0	0	0	0	165	51	95	97	78	250	13.9	5.9	1.85	53	4.8	3.6	0.8	0.8	5.5	1	0	0	0	0	0	41	2.79	2.24	3.24	1.86
284	81	1	27.94	0	0	0	1	0	0	241	27	176	192	64.62	332	14.7	5.9	3.03	67	4.9	3.6	0.9	0.8	4	1	0	0	0	0	0	33	8.52	7.94	8.94	6.52
285	63	1	25.76	1	1	1	0	0	0	218	32	131	277	68.24	271	12.8	7	0.92	58	5.6	4.3	0.8	0.8	5.4	1	1	0	0	0	0	34	9.37	5.83	6.83	4.09
286	54	1	28.18	1	0	0	0	0	0	212	42	136	172	89.08	298	11.4	9.9	2.17	42	4.7	3.8	0.9	0.8	5.6	1	0	0	0	0	0	45	6.12	4.06	5.06	3.24
287	63	0	24.57	1	1	1	2	1	0	239	49	131	296	104	236	12.6	7	10.7	67	5.2	3.6	0.9	0.9	3.4	1	0	0	0	0	1	33	7.81	3.88	4.88	2.67
288	54	1	26.07	0	0	1	2	1	0	162	26	115	104	103	226	14.3	8.6	6.1	67	4.8	3.3	0.9	1.1	3.6	1	1	0	0	0	0	25	6.02	5.22	6.22	4.42
289	77	0	23.93	1	1	1	0	0	0	226	43	131	261	47.84	349	12.3	6.1	1.25	62	4.6	2.8	0.9	1	3.6	1	1	0	0	0	0	29	7.83	4.26	5.26	3.05
290	79	1	26.49	1	1	0	0	0	0	172	51	76	224	63.5	288	12.4	5.4	0.83	40	5.3	3.7	1	1	5.3	1	0	0	0	0	1	41	6.43	2.37	3.37	1.49
291	67	0	29.71	0	1	0	1	0	0	214	42	121	257	75.79	128	12.8	8.3	1.01	59	5	3.5	0.9	0.9	4.4	1	0	1	0	0	0	35	7.87	4.1	5.1	2.88
292	59	1	25.62	0	1	1	1	0	0	239	37	153	247	97.53	238	12.8	6.6	3.9	49	4.8	3.5	0.8	1	5.3	1	1	1	1	0	0	36	8.24	5.47	6.47	4.14
293	78	0	26.85	0	0	0	1	0	0	233	35	182	82	94	238	13.7	7.1	4.02	68	4.7	3.3	0.9	1	3.5	1	1	0	0	0	0	25	3.7	5.67	6.67	5.2
294	54	0	27.57	1	1	1	0	1	0	221	48	119	272	100.35	307	11.5	7.1	1.92	62	4.3	2.7	0.8	1	4.1	1	0	0	0	0	0	44	7.53	3.61	4.61	2.48
295	78	0	27.52	0	1	1	0	1	0	215	47	112	282	79.12	247	15	7.5	1.36	57	5.2	3.3	1.1	1.1	4.1	1	0	0	0	0	1	28	7.78	3.58	4.58	2.38
296	54	0	21.53	0	0	0	1	0	0	135	30	91	70	99.7	207	14	7.2	3.6	68	5.1	3.6	0.9	1	3.4	1	0	0	0	0	0	33	3.68	3.5	4.5	3.03
297	59	1	28.52	1	0	0	0	1	0	160	43	85	162	80	207	14.6	7.2	2.15	62	4.5	2.8	0.8	1.1	3.5	1	1	0	0	0	0	36	5.76	2.73	3.73	1.98
298	54	0	25.29	1	1	0	0	1	0	195	41	134	102	103	237	13.9	7.6	8.4	67	5	3.6	0.9	1	3.8	1	0	0	0	0	0	39	3.96	3.77	4.77	3.27
299	54	0	29.26	1	0	1	0	1	0	201	51	106	218	100	297	13.1	11	11.4	59	4.4	2.9	1	1	4.8	1	0	0	0	0	0	41	6.31	2.93	3.93	2.08
300	64	1	23.92	1	1	0	0	1	0	170	46	87	187	105.1	287	14.4	8.4	2.35	50	4.5	3.3	0.7	0.7	3.5	1	0	0	0	0	0	28	6.09	2.7	3.7	1.89
301	72	0	27.22	1	1	0	0	1	0	200	48	137	73	66.12	207	14.5	7.4	3.79	68	4.8	3.3	0.9	0.8	4.3	1	1	0	0	0	0	32	1.82	3.16	4.16	2.85
302	63	1	26.22	0	0	1	0	1	1	213	41	126	229	85.1	207	13.4	6.1	8.4	67	4.8	3.3	0.9	1	3.9	1	0	0	0	0	0	24	7.47	4.19	5.19	3.07
303	73	0	26.79	1	0	0	1	0	0	268	42	194	159	72.21	247	15.4	5.3	1.54	40	5.3	4	1	1	4.4	1	0	0	0	0	1	45	5.78	5.38	6.38	4.62
304	62	0	27.03	1	0	1	0	0	0	223	36	156	157	101.2	262	12.7	6.6	6.32	55	4.6	3.3	1	0.7	4	1	1	0	0	0	0	33	6.4	5.21	6.21	4.33
305	64	0	27.56	1	0	1	0	0	0	210	46	119	227	66.7	257	13.5	8.9	1.14	62	5.2	3	1	1	4	1	0	0	0	0	2	31	6.93	3.57	4.57	2.59
306	64	1	24.33	0	0	0	0	0	0	148	46	81	107	64.01	257	14.7	9.4	1.92	67	4.7	3.4	1	1	3.4	1	0	0	0	0	0	46	3.67	2.23	3.23	1.76
307	76	1	25.87	0	1	0	1	0	0	253	43	185	127	65.1	237	12.7	6.6	2.12	42	5.5	4.5	1	1	4.2	1	0	1	0	1	1	35	4.7	4.89	5.89	4.3
308	69	1	26.22	0	1	1	0	1	0	155	38	69	242	65.18	247	13	9.5	1.43	67	5.1	3.7	0.9	0.8	4.1	1	0	0	0	0	0	36	8.04	3.09	4.09	1.82
309	59	1	26.2	1	1	0	1	0	0	157	33	103	107	71.12	287	13.2	9.2	9.88	52	5.5	3.7	0.9	0.9	3.9	1	0	1	0	0	3	34	5.11	3.77	4.77	3.12
310	54	1	30.2	1	1	0	0	1	1	152	47	83	108	91.12	267	13.7	7.4	5.7	67	5	3.6	1	1.2	4	1	1	0	0	0	0	34	3.61	2.23	3.23	1.77
311	56	1	20.02	1	1	1	1	0	0	130	34	72	122	103	280	11.5	6.7	1.44	67	4.9	3.3	1.1	1	3.3	1	0	0	0	0	0	30	5.55	2.84	3.84	2.12
312	58	1	31.12	1	1	0	2	1	0	168	39	104	127	87	236	12.1	6	1.8	60	5	3.7	0.9	1.1	4	1	1	1	0	0	0	30	5.13	3.32	4.32	2.67
313	75	1	25.93	0	0	0	2	0	0	248	45	167	182	63.1	307	13.4	8.3	3.03	65	4.8	3.4	0.9	1	3.2	1	0	1	0	0	0	33	6.07	4.52	5.52	3.71
314	58	1	30.12	1	1	1	0	0	0	187	31	126	148	65.15	242	12.2	9.1	0.76	59	5	3.1	0.9	0.9	3.5	1	0	0	0	1	0	42	6.79	5.02	6.02	4.06
315	64	1	27.57	0	0	1	1	0	0	235	35	144	281	81	260	13.6	6.4	8.6	63	4.4	2.7	0.9	1.1	3.5	1	0	1	0	0	0	33	9.05	5.72	6.72	4.11
316	51	0	29.27	0	0	0	0	0	0	245	44	171	152	96	263	13.6	5.6	0.64	63	5.4	3	0.9	1.1	4.1	1	0	0	0	1	0	31	5.38	4.58	5.58	3.89
317	69	1	27.77	0	1	1	0	0	0	268	42	179	234	69	307	14.4	4.8	1.63	52	4.7	3.3	0.9	1	4.7	1	1	0	0	0	0	45	7.46	5.38	6.38	4.26
318	69	1	30.08	0	1	1	2	0	0	203	37	115	257	66.65	257	13.4	7.8	8.4	64	4.7	2.7	1	1	4.6	1	1	2	1	0	0	37	8.42	4.5	5.5	3.11
319	61	1	25.02	1	1	1	2	1	0	207	39	132	182	67.78	187	13	6.8	0.7	55	5.2	4.1	1	1	5.7	1	0	2	0	0	2	45	6.69	4.32	5.32	3.38
320	77	1	25.64	1	0	1	0	1	0	217	37	139	207	79.9	197	15	6.8	3.4	63	4.5	2.7	0.9	1	4.4	1	0	0	0	0	0	36	7.48	4.88	5.88	3.76
321	66	0	23.48	1	0	1	0	0	0	243	33	158	262	66.15	288	13.7	6.2	1.6	64	5	3.5	0.9	0.9	4.1	1	0	0	0	0	1	35	9	6.38	7.38	4.79
322	67	0	24.99	0	1	1	1	0	0	208	34	138	182	66.24	281	14.2	5.2	5.4	58	4.8	3.3	0.9	1	3.8	1	0	1	0	0	0	33	7.29	5.13	6.13	4.06
323	64	1	25	1	0	1	0	0	0	209	25	151	167	110	205	15.3	6.1	1	63	5.4	3.6	0.9	1	4.1	1	0	0	0	0	2	35	8.25	7.38	8.38	6.04
324	69	1	25.49	0	1	0	0	1	0	158	27	111	102	68.21	207	14.6	5.8	0.6	56	4.7	3.1	0.9	0.9	5.5	1	0	0	1	0	0	41	5.77	4.87	5.87	4.11
325	57	0	26.02	1	0	0	1	0	0	156	38	73	227	92.5	217	15.5	5.5	0.6	55	5.5	4.1	1	1	5.6	1	0	1	0	0	1	37	7.76	3.12	4.12	1.92
326	66	0	23.71	0	0	0	2	0	0	209	40	139	152	88.43	227	13.4	6.7	1.8	63	5.1	3.4	0.7	0.9	4.2	1	1	1	0	0	0	34	5.8	4.24	5.24	3.48
327	58	0	26.98	0	1	1	2	1	0	221	48	138	177	85	307	12.3	6.3	1.55	64	4.5	2.7	0.7	0.9	3	1	0	1	0	0	0	33	5.67	3.61	4.61	2.88
328	68	0	24.42	1	0	0	0	0	0	179	42	118	94	90.65	257	12.7	8	4.8	57	5	3.2	0.9	1	5.8	1	1	0	1	0	0	48	3.5	3.26	4.26	2.81
329	56	1	24.42	1	1	0	0	1	0	169	40	111	88	100.1	317	12.98	6.1	3.4	43	5.2	4	1	0.9	5.2	1	0	0	1	0	2	29	3.42	3.22	4.22	2.78
330	74	0	30.02	0	1	1	1	0	0	228	44	146	192	104.25	307	13.9	7.2	5.4	46	4.6	3.5	0.7	0.7	5.8	1	0	2	1	0	1	42	6.4	4.19	5.19	3.32
331	62	1	25.79	0	0	1	0	0	1	224	48	117	297	110.25	257	15.4	5.3	0.54	42	5.2	4.2	0.8	0.8	5.6	1	0	0	0	0	2	39	7.92	3.68	4.68	2.44
332	80	1	26.98	1	0	1	0	1	0	215	43	118	272	85.8	245	13.7	3.3	0.5	49	4.8	3.5	0.9	1.1	5.5	1	1	0	0	0	0	44	8.01	4.01	5.01	2.74
333	68	0	26.77	0	0	0	2	0	0	230	38	168	122	85	222	12.9	7.3	2.1	63	5	2.9	0.8	0.8	3.3	1	1	0	0	0	0	29	5.07	5.06	6.06	4.42
334	67	1	27.33	0	1	1	1	0	1	241	42	162	183	78.75	217	15.9	8.6	1.6	64	5	3.6	0.7	0.7	4.1	1	0	0	0	0	0	31	6.39	4.73	5.73	3.86
335	79	1	27.03	0	1	1	0	1	1	235	38	158	197	99.45	257	12.7	6.2	3.53	65	5.2	3.6	0.8	1	3.9	1	1	0	0	0	0	38	7.15	5.19	6.19	4.16
336	71	1	26.66	0	0	1	0	1	0	212	48	121	217	97.78	242	14.6	5.5	1.55	63	4.4	2.7	1	1	4	1	0	0	0	0	0	45	6.55	3.43	4.43	2.52
337	62	1	25.65	1	0	1	1	0	0	204	42	131	153	85.4	245	14.4	5.1	1.4	48	5.5	3.9	0.8	0.8	5.8	1	0	2	1	1	1	41	5.61	3.85	4.85	3.12
338	75	1	27.02	1	0	1	0	0	0	246	29	158	294	75.78	255	15.3	8.1	1.5	62	4.5	3.1	0.9	0.9	4.2	1	0	0	0	0	0	41	10.06	7.48	8.48	5.45
339	68	1	26.53	0	0	1	1	0	0	232	50	141	207	96.4	264	13.4	9.8	2.2	67	5	2.7	0.8	0.8	4	1	0	0	0	0	0	33	6.17	3.65	4.65	2.82
340	66	1	27.7	1	0	1	0	0	0	206	46	118	212	99.9	208	12.5	6.2	6.12	69	5.3	3.5	0.8	0.8	3.3	1	0	0	0	0	0	37	6.64	3.49	4.49	2.57
341	74	1	26.78	0	1	0	1	0	0	226	40	168	92	110	296	15.4	8.1	5.1	48	4.6	3.4	0.8	0.8	4.6	1	0	1	0	0	0	43	3.62	4.66	5.66	4.2
342	57	1	27.28	0	1	1	0	0	1	220	25	169	131	90	250	15.2	8.1	1.7	67	4.7	3.3	0.9	1.1	3.8	1	1	0	0	0	0	38	7.19	7.81	8.81	6.76
343	68	1	26.77	0	1	1	1	0	0	242	50	154	192	98	265	15.2	6.8	1.82	69	5.5	3.6	0.9	1.1	3.6	1	0	0	1	0	2	30	5.84	3.85	4.85	3.08
344	69	1	27.03	1	0	1	0	1	0	226	47	138	207	102.8	282	14.2	7.2	1.4	65	4.6	2.7	0.8	0.8	3.9	1	1	0	0	0	0	32	6.44	3.82	4.82	2.94
345	66	1	24.92	1	0	0	0	1	0	248	70	120	288	93	212	12.9	5.4	1.3	53	5.4	3.6	0.7	0.7	3.7	1	1	0	0	1	0	37	6.14	2.54	3.54	1.71
346	67	0	22.56	0	1	0	2	1	0	157	45	96	78	86.41	270	11.99	7.4	2.05	68	5.3	3.2	1.1	1	2.9	1	0	0	0	0	1	24	2.39	2.48	3.48	2.13
347	74	0	24.54	0	1	1	0	0	0	220	39	153	141	82.9	257	14.2	5.9	0.8	68	5.6	3.9	0.9	0.7	3.9	1	1	0	0	2	0	29	5.58	4.65	5.65	3.92
348	61	0	25.65	0	0	1	1	0	0	195	44	104	233	108.24	220	13.6	7.4	5.5	43	5	3.9	0.8	0.7	4.6	1	0	1	0	0	0	34	7.24	3.42	4.42	2.36
349	72	0	30.65	1	0	0	1	0	0	253	59	157	187	98.87	207	14.7	8.6	3.14	65	4.6	2.7	1	1	4.1	1	1	1	0	0	0	39	5.01	3.29	4.29	2.66
350	82	1	25.83	0	0	1	0	0	0	212	37	140	177	97.8	263	13.4	5.1	2.7	47	5.6	4	0.7	0.7	4.6	1	0	0	1	1	0	44	6.8	4.74	5.74	3.78
351	78	0	29.75	0	1	1	1	1	0	203	40	136	137	98.4	217	13.5	8.4	7.2	60	5	3.6	0.8	1	4.4	1	0	1	0	0	1	33	5.35	4.09	5.09	3.4
352	67	1	24.63	0	1	1	0	0	0	231	55	130	230	95.12	259	14.1	8.4	8.4	58	5.4	3.3	0.9	1.1	4.6	1	1	0	1	1	0	35	6.21	3.2	4.2	2.36
353	72	0	24.03	1	1	0	0	0	0	220	43	144	163	84.72	237	13.8	6.8	3.35	58	4.6	3.3	0.7	0.8	3.8	1	1	0	0	0	0	39	5.79	4.11	5.11	3.35
354	61	1	27.39	0	1	1	1	0	0	216	49	134	167	76.9	311	13.5	5.3	4	69	5.1	3.6	0.9	1.1	3.5	1	0	1	0	0	0	37	5.33	3.42	4.42	2.73
355	55	0	23.28	1	1	1	0	0	0	214	50	141	117	94.25	221	13.8	6.9	2.3	69	5.4	3.5	0.9	1.1	3.4	1	0	0	0	0	1	36	3.69	3.29	4.29	2.82
356	68	0	27.4	0	1	1	0	0	0	217	43	134	200	78.9	285	14.5	9.5	3.17	59	5	3.1	0.7	0.8	3.3	1	0	0	0	0	0	36	6.68	4.05	5.05	3.12
357	61	0	28.33	0	0	1	2	1	0	169	41	105	117	78.98	260	13.1	6.4	8.6	59	4.4	2.9	0.9	0.9	3.9	1	0	0	0	0	0	25	4.55	3.13	4.13	2.56
358	78	1	26.49	0	0	0	0	0	0	214	44	111	295	93.14	229	13.25	7.5	6.5	47	4.4	3.4	0.8	1	4.8	1	0	0	1	0	0	45	8.26	3.86	4.86	2.52
359	68	0	28.68	1	0	0	2	0	0	231	41	172	89	92.5	211	14.2	6	2.16	63	5.2	3	0.9	1.1	3.6	1	0	0	0	0	1	29	3.37	4.63	5.63	4.2
360	55	1	27.33	1	1	1	2	1	0	180	23	121	178	93.45	252	14.4	6.2	0.9	65	5	3.5	0.9	1.1	4.5	1	0	1	0	0	0	36	8.89	6.81	7.81	5.26
361	62	1	28.77	0	1	1	1	0	0	223	33	144	229	108.12	193	13.3	8.1	0.91	58	5	3.7	0.8	0.8	4.6	1	1	1	1	0	0	36	8.41	5.75	6.75	4.36
362	55	0	26.96	0	1	1	0	0	0	219	42	140	187	99.89	259	13.1	5.6	4.6	65	4.9	2.8	0.8	1	5.1	1	1	0	0	0	0	44	6.49	4.22	5.22	3.33
363	57	1	28.13	0	1	0	0	0	0	177	44	96	187	105.65	241	13.2	6.2	4.9	48	5.2	3.8	0.8	0.9	4.6	1	0	0	0	0	1	41	6.28	3.03	4.03	2.18
364	77	1	27.02	0	0	0	1	0	0	235	35	169	155	96.45	260	14.6	6	3.93	58	4.8	3.5	0.8	1	4.2	1	0	1	0	0	0	40	6.46	5.71	6.71	4.83
365	62	0	27.52	1	1	1	0	0	0	233	40	135	290	98.78	131	14.4	6.4	1.52	69	5.3	3.8	1	0.9	3.8	1	1	0	0	1	0	44	8.6	4.83	5.83	3.38
366	52	1	28	1	0	0	0	0	0	216	35	136	225	99.87	231	13	4.5	3.8	63	5.8	3.1	1	1	5.9	1	0	0	2	2	0	42	8.08	5.17	6.17	3.89
367	64	0	25.33	1	1	1	2	1	0	224	37	140	237	90	243	15.6	5.6	2.3	69	5.3	3.5	0.9	0.9	3.6	1	0	1	0	1	0	37	8.07	5.06	6.06	3.78
368	52	1	27	0	0	1	2	1	0	227	49	121	287	93	256	14.7	5.5	4.6	69	4.8	3.4	0.8	0.9	3.3	1	1	0	0	0	0	30	7.68	3.64	4.64	2.47
369	73	0	25.62	1	1	1	1	0	0	215	36	121	290	77.6	232	13.2	8.6	9.3	69	4.9	3.3	0.9	1	3.4	1	1	0	0	0	0	33	9.06	4.97	5.97	3.36
370	79	1	25.66	1	1	0	0	0	0	170	46	85	197	65.8	240	14.5	6.9	2.55	40	4.8	3.6	0.9	1.1	4.4	1	1	0	0	0	0	37	6.32	2.7	3.7	1.85
371	67	0	28.47	0	1	0	1	0	0	223	42	134	237	77.85	211	14.1	5.3	3.9	55	4.6	3.1	1.1	1.1	3.2	1	0	0	0	0	0	33	7.51	4.32	5.32	3.19
372	57	1	26.46	0	1	1	0	0	0	240	27	157	280	99.54	243	15	5.5	7.6	64	5	2.9	0.9	0.9	4.4	1	1	0	0	0	0	39	10.16	7.89	8.89	5.81
373	68	0	25.62	0	0	1	0	0	0	261	41	161	295	102.54	262	12.9	5.4	5.3	69	4.6	3.4	0.9	1	3.7	1	1	0	0	0	0	32	8.57	5.37	6.37	3.93
374	70	0	27.83	1	1	0	0	0	0	174	41	108	127	82.4	186	14.78	5.8	5	65	5.1	3.6	1	0.9	3.6	1	0	0	0	0	0	35	4.91	3.25	4.25	2.63
375	63	0	25.77	0	1	0	1	0	0	236	42	174	98	97.12	232	11.8	7.5	1.24	69	4.8	3.3	0.8	1	3.1	1	0	0	0	0	0	25	3.68	4.61	5.61	4.14
376	61	1	26.33	1	1	1	0	1	0	199	45	109	227	99.53	211	12.8	8.4	3.92	60	5.1	3.1	0.9	1	4.5	1	1	0	0	0	0	37	7.03	3.43	4.43	2.42
377	74	0	24.66	0	0	0	1	0	0	228	46	146	182	78	311	14.5	5.5	2.2	65	5	3.6	1.3	1	3.7	1	1	0	0	0	0	26	5.97	3.97	4.97	3.17
378	56	0	28.63	1	0	1	0	1	0	213	48	117	242	101	231	14.8	7.5	2.5	40	5.5	4.5	0.8	1	5	1	0	0	1	1	1	43	7.03	3.45	4.45	2.44
379	74	0	26.75	0	0	1	1	1	0	234	43	141	248	69.45	241	15.8	8.6	7.4	65	5.1	3.9	1	0.9	3.8	1	0	0	0	0	0	26	7.61	4.43	5.43	3.28
380	56	0	29.03	1	0	0	0	0	0	162	34	112	82	90	250	14.9	6.9	4.8	61	5.3	3.7	1	1	3.6	1	0	0	0	1	0	36	3.82	3.78	4.78	3.29
381	61	1	22.14	0	0	0	0	1	0	200	42	137	107	74	301	16.1	6.2	1.54	65	5.2	3.6	1.1	1.2	3.6	1	0	0	0	0	2	28	4.06	3.77	4.77	3.26
382	50	0	23.33	1	0	0	1	0	0	242	39	153	249	98	310	14.1	5.6	2.5	65	4.2	3.4	0.9	0.9	3.6	1	0	1	0	0	0	40	8.05	5.2	6.2	3.92
383	56	0	27.33	0	1	1	0	0	0	282	49	191	212	110	256	14.1	7.5	3.11	46	5.2	3.9	1	1	4.5	1	0	0	0	0	1	35	6.36	4.76	5.76	3.9
384	60	1	24.02	0	1	0	0	1	0	189	44	116	147	80	213	14.2	7.5	2.86	63	4.4	2.7	0.9	0.9	3.7	1	0	0	0	0	0	26	5.24	3.3	4.3	2.64
385	74	0	23.66	0	1	0	0	1	0	199	40	132	137	66.12	221	13.6	6.5	4.5	61	4.9	3	0.9	0.9	4.6	1	1	0	0	0	0	38	5.35	3.99	4.99	3.3
386	59	1	26.33	1	0	1	0	1	1	219	39	121	296	77	243	14.1	7	2	65	5	3.6	1	0.8	4	1	0	0	0	0	0	26	8.8	4.62	5.62	3.1
387	75	0	25.03	0	0	0	1	0	0	280	55	175	250	65.12	300	14.8	5.2	3.1	41	5.3	4.3	1	0.9	5	1	0	0	1	1	0	39	6.58	4.09	5.09	3.18
388	63	0	24.26	1	1	1	0	1	0	173	26	126	103	98	247	14.1	5.2	1.5	62	5.1	3.6	1	1.2	4.5	1	1	0	0	0	0	36	5.98	5.64	6.64	4.85
389	71	0	23.2	0	1	1	1	0	0	187	43	101	217	96.7	256	14.8	6.9	1.9	60	4.9	3.6	1	1	4.9	1	1	0	0	0	0	44	7.03	3.36	4.36	2.35
390	65	1	25.73	1	0	0	0	0	0	185	37	106	212	110.56	247	14.1	5.1	1.74	66	4.9	2.7	1	1	3.5	1	0	0	0	0	0	29	7.58	4.01	5.01	2.86
391	83	1	25.53	1	0	0	1	1	0	191	46	121	122	70.1	237	14.1	3.9	1.74	61	5.4	3.6	1	1	4.5	1	0	1	0	0	2	37	4.24	3.16	4.16	2.63
392	76	1	28.18	0	0	1	0	0	0	229	36	136	284	72.18	300	13.8	7.5	8.4	62	4.5	2.8	0.9	0.9	4.4	1	0	0	0	0	0	35	8.97	5.36	6.36	3.78
393	60	1	22.86	1	1	0	1	0	0	176	42	100	172	88	276	14.6	6.3	1.2	64	5.3	3.9	0.9	1	4	1	1	0	0	1	0	45	6.12	3.2	4.2	2.38
394	61	1	24.62	1	1	0	0	1	1	219	44	153	112	90	263	14.9	6.1	5.3	56	5.3	4	0.9	1.2	5.9	1	0	0	1	0	1	42	4.06	3.99	4.99	3.48
395	57	1	27.97	0	0	1	0	0	0	217	37	148	162	92	190	13.5	5.5	3.5	56	4.6	3.3	0.9	0.9	4.3	1	0	0	0	0	0	31	6.41	4.88	5.88	4
396	65	1	25.6	0	0	0	2	1	0	187	33	104	250	92	197	13.25	4.4	5.3	58	5	3.2	1	0.9	3.4	1	1	1	0	1	0	36	8.79	4.67	5.67	3.15
397	76	1	23.64	0	1	0	2	0	0	205	44	132	145	62.1	230	12.3	5.4	2.9	60	4.3	2.8	1	1	5.3	1	0	2	1	0	0	44	5.18	3.66	4.66	3
398	65	1	25.53	1	1	1	0	0	0	199	44	133	108	83	223	14	5.1	2.9	45	4.5	3.5	0.9	0.8	5.6	1	0	0	0	0	0	45	3.9	3.51	4.51	3.02
399	72	1	29.05	0	0	1	1	0	0	205	37	115	267	108.28	234	13.6	4.8	2.8	59	5	3.1	0.9	1.1	3.3	1	1	0	0	0	0	29	8.58	4.55	5.55	3.11
400	58	0	29.53	1	1	0	0	0	0	261	46	155	298	96	244	14.3	5.8	1.7	64	4.7	2.7	0.9	0.8	4	1	0	0	0	0	0	32	8.11	4.67	5.67	3.37
401	76	1	30.53	0	1	1	0	0	0	243	33	164	232	61	231	14	5.5	2.45	60	4.8	3	0.8	0.8	4.1	1	1	0	0	0	0	40	8.47	6.38	7.38	4.97
402	70	1	26.86	0	1	1	2	0	0	225	39	142	222	106.65	239	13.2	7.2	5.9	55	5.3	4	0.9	1.2	5.5	1	1	2	0	1	0	41	7.55	4.78	5.78	3.64
403	59	1	27.26	1	0	1	2	1	0	223	41	130	262	107.78	243	14.5	5.6	4.2	59	4.4	2.9	0.8	0.9	3.4	1	0	1	0	0	0	36	8.06	4.45	5.45	3.17
404	81	1	24.23	1	0	1	1	0	0	218	39	152	137	69.9	263	15.1	6.2	6.5	60	4.5	2.9	1.2	1.1	4.2	1	0	1	0	0	0	34	5.46	4.6	5.6	3.9
405	64	0	28.86	1	0	1	0	0	0	253	55	140	290	106.15	199	14.3	5.2	2.45	60	4.4	3.1	0.8	1.1	4.3	1	0	0	0	0	1	35	7.22	3.6	4.6	2.55
406	61	0	24.23	0	1	1	1	0	0	216	36	144	182	100.24	201	15.5	3.5	1.5	62	5	3.6	0.9	0.9	4.4	1	0	1	0	0	0	31	7.04	5.01	6.01	4
407	56	1	29.7	0	0	1	0	1	0	191	31	115	225	91	301	15	6.5	3.1	60	4.5	2.9	0.9	0.9	4	1	0	0	0	0	0	24	8.61	5.16	6.16	3.71
408	67	1	26.7	0	1	0	0	1	0	148	28	96	122	65.21	207	15.5	7.5	2.8	61	4.5	3.1	0.9	0.9	3.7	1	0	0	0	0	0	44	6.39	4.3	5.3	3.43
409	49	0	20.7	1	1	0	0	1	0	167	30	91	232	103	269	13	5.2	4.63	59	4.4	2.9	0.9	0.8	4.4	1	0	0	0	0	0	33	8.88	4.58	5.58	3.03
410	64	0	28.7	0	0	0	2	0	0	189	39	128	112	63	263	13.21	5.4	2.65	51	4.4	3.2	0.8	0.8	4.3	1	0	1	0	0	0	37	4.58	3.86	4.86	3.28
411	50	1	26.81	1	1	1	2	1	0	221	38	133	252	89	230	13.2	4.3	2.6	42	5	4	0.8	0.8	5.4	1	0	2	0	0	0	35	8.22	4.83	5.83	3.5
412	66	1	22.22	0	0	0	1	0	0	212	55	143	69	99.65	234	13.54	6.5	1.65	60	4.7	2.9	0.9	0.8	4.4	1	1	1	0	0	0	41	0.98	2.85	3.85	2.6
413	48	1	28.7	1	1	0	0	1	0	204	42	140	112	109.1	195	14.3	8.5	4.2	59	4.8	3	1	1.1	4.2	1	1	0	0	0	0	24	4.26	3.87	4.87	3.33
414	72	0	24.7	0	0	1	0	0	0	222	47	147	141	74.25	233	13.58	6.1	5.3	47	5.3	3.9	0.9	0.8	3.9	1	0	0	0	1	1	37	4.77	3.73	4.73	3.13
415	54	0	26.7	1	0	1	0	0	1	242	41	142	297	106.25	231	14.88	7.1	3.9	55	4.8	3.5	0.9	1.1	4.2	1	1	0	0	0	0	33	8.6	4.91	5.91	3.46
416	78	1	25.38	0	0	1	0	1	0	202	47	100	276	65.8	239	13.55	7.9	2	40	4.4	3.4	0.8	0.8	5.3	1	0	0	1	0	0	38	7.69	3.3	4.3	2.13
417	60	0	27.06	1	0	0	2	0	0	234	45	144	227	84	233	13.88	6.01	1.92	62	5	3.4	0.9	1.1	3.3	1	1	0	0	0	0	27	7.03	4.21	5.21	3.2
418	65	1	23.06	0	1	1	1	0	1	216	32	161	117	75	293	14.24	6.6	1.55	63	5	2.9	0.9	1	3.8	1	0	0	0	0	0	29	5.63	5.76	6.76	5.03
419	74	1	23.66	0	0	1	0	1	1	225	42	153	152	89.45	272	14.51	5.9	0.62	41	5.1	4.1	1	1	3.6	1	1	0	0	0	0	28	5.59	4.37	5.37	3.64
420	69	1	21.37	0	0	1	0	1	0	225	39	142	222	87.78	273	14	7.9	2.15	68	5.2	3.6	0.8	0.8	4.8	1	0	0	1	0	0	36	7.55	4.78	5.78	3.64
421	60	1	30.37	1	0	1	1	0	0	222	43	120	297	80	263	14.84	5.4	3.15	57	4.8	3.1	0.8	0.8	3.9	1	0	0	0	0	1	27	8.39	4.17	5.17	2.79
422	67	1	21.06	0	0	1	0	1	0	209	40	133	182	95.78	214	13.94	6.8	2.25	62	4.6	2.8	0.8	1	4.1	1	1	0	0	0	0	36	6.58	4.24	5.24	3.33
423	66	1	26.15	1	0	1	1	0	0	224	40	139	224	106.4	170	14.8	5.7	6.1	60	4.8	3.3	0.9	1.1	4.9	1	0	0	1	0	0	40	7.48	4.6	5.6	3.48
424	58	1	28.04	1	0	1	0	0	0	195	54	102	197	89	168	12.59	6.7	9.6	56	5.2	3.5	0.9	1	3.5	1	0	0	0	0	2	34	5.62	2.62	3.62	1.89
425	66	1	29.37	0	1	0	1	0	0	257	58	171	142	100	218	14.28	5.7	3.31	58	4.8	3.3	0.9	0.8	4	1	0	1	0	0	0	36	3.89	3.44	4.44	2.95
426	49	1	26.42	1	1	1	1	0	1	270	44	167	294	101	227	13.35	6.2	3.37	44	5.4	4.1	0.9	1	5.8	1	0	2	0	0	1	48	8.25	5.13	6.13	3.8
427	55	0	28.4	0	0	1	1	1	0	162	45	87	148	100.35	238	12.3	7.4	7.4	41	5.3	4.2	1	1	4.1	1	1	0	0	1	0	35	5.17	2.59	3.59	1.93
428	64	1	23.61	1	0	0	0	0	0	198	55	101	211	73.5	220	12.1	6.7	1.3	65	4.4	2.8	1	1	3.6	0	0	0	0	0	0	28	5.84	2.6	3.6	1.84
429	69	1	26.06	0	0	0	1	1	0	209	57	125	137	82.45	281	14.3	7.4	1.16	60	4.5	2.8	1	1	3.7	0	0	1	0	0	0	30	3.81	2.67	3.67	2.19
430	61	0	24.95	0	0	0	1	0	0	198	47	129	112	89.29	204	12.2	6.3	1	60	4.6	3	1.5	1.6	3.7	0	0	1	0	1	0	25	3.77	3.22	4.22	2.74
431	67	1	29.39	0	1	0	0	0	0	181	41	126	68	81.01	300	14.7	5.6	0.99	60	4.5	3.1	1	1	4.2	0	0	0	0	0	0	23	2.2	3.4	4.4	3.07
432	72	0	21.72	0	0	0	1	1	0	229	74	124	156	75	240	13.5	10.6	3.8	60	5.8	3.6	0.7	0.9	4	0	1	1	0	0	0	28	3.24	2.1	3.1	1.68
433	60	0	24.14	0	1	0	1	0	0	199	60	107	162	102.06	227	14.6	4.4	3.16	60	5	3.2	1	1	4.2	0	0	1	0	0	0	24	4.31	2.32	3.32	1.78
434	68	1	29.67	0	0	0	2	0	0	172	70	80	111	105.57	341	13.5	8.4	1.21	65	4.3	2.8	1	0.9	3.8	0	0	1	0	0	0	30	2	1.46	2.46	1.14
435	82	0	26.1	1	1	0	0	0	0	177	35	122	102	68.45	268	13.1	5.6	0.9	60	4.4	2.9	1	0.9	3.2	0	0	0	0	0	0	25	4.65	4.07	5.07	3.49
436	73	1	29.26	0	0	0	0	0	0	281	60	174	234	98.73	300	14.2	7.7	0.77	60	4.4	2.9	1	1	4.3	0	0	0	0	0	0	32	5.91	3.68	4.68	2.9
437	67	0	25.26	1	1	0	0	1	0	172	59	90	114	91.49	284	12	5.2	1.32	55	5	3.9	1	1	3.4	0	1	0	0	1	0	33	2.86	1.91	2.91	1.53
438	73	1	25.56	1	0	1	0	1	0	237	65	146	132	86.1	234	13.2	7.6	5.12	60	4.3	3.1	1.5	1.1	3.4	0	0	0	0	0	0	26	3.08	2.65	3.65	2.25
439	55	0	26.4	0	1	0	0	1	0	170	71	84	76	103.81	287	13.6	6.4	3.74	57	5	3.6	0.9	0.8	3.8	0	1	0	0	0	0	26	0.3	1.4	2.4	1.18
440	79	0	24.8	1	1	1	0	0	1	216	46	154	82	72.78	215	12.3	10.3	1.43	57	5.5	3.6	0.9	0.8	4.2	0	1	0	0	0	0	34	2.51	3.7	4.7	3.35
441	58	1	29.22	0	1	0	0	0	0	195	44	130	107	95	300	14.4	8	8.9	65	4.7	2.9	1	1	3.7	0	0	0	0	0	0	31	3.86	3.44	4.44	2.95
442	58	0	24.47	1	1	1	0	1	0	223	45	127	255	95.83	210	13.4	9.1	0.68	43	4.7	3.7	1	1	3.4	0	0	0	0	0	0	44	7.53	3.96	4.96	2.82
443	57	0	23.24	0	0	0	0	0	0	229	47	166	78	83.08	245	12	5.4	1.27	60	4.4	2.8	1	1	3.7	0	0	0	0	0	0	25	2.2	3.86	4.86	3.53
444	58	1	27.95	0	0	1	0	0	0	238	50	150	191	100.96	213	12.9	9.9	6.64	60	4.6	3	0.9	0.9	3.7	0	0	0	0	0	0	33	5.82	3.76	4.76	3
445	64	0	23.38	0	0	0	1	0	0	126	26	73	137	72.19	276	13.5	5.1	4.12	41	5.2	4.1	1.1	1.1	4.5	0	1	1	0	1	0	21	7.22	3.86	4.86	2.81
446	74	1	24.54	1	1	1	2	1	0	202	56	126	100	84.26	187	12.8	5.8	1.21	60	5.1	3.6	0.9	0.8	3.8	0	1	1	0	0	0	28	2.52	2.61	3.61	2.25
447	63	0	26.55	0	1	0	1	0	0	232	41	148	216	96.12	293	14.4	5.3	1.29	60	4.5	2.9	1	1	3.7	0	0	1	0	0	0	28	7.22	4.66	5.66	3.61
448	74	0	23.98	1	0	1	2	1	0	199	54	128	87	73.11	300	14.5	5.2	3.45	55	5	3.8	1	1	4.9	0	0	2	0	1	0	34	2.07	2.69	3.69	2.37
449	63	1	26.06	0	0	0	1	0	0	176	47	104	125	98	300	16.4	9	0.64	60	4.5	2.8	1	1	3.6	0	0	1	0	0	0	35	4.25	2.74	3.74	2.21
450	58	1	24.97	1	1	1	1	0	0	267	59	182	128	82	252	12	7.5	7.15	60	4.6	3.4	1	1	3.7	0	0	1	0	0	0	26	3.36	3.52	4.52	3.08
451	65	0	23.62	0	0	1	1	1	0	134	32	84	89	97.28	304	15.1	10	1.14	65	4.5	2.8	1	1	4.6	0	0	1	0	0	0	38	4.44	3.18	4.18	2.63
452	55	0	23.39	0	0	1	1	0	0	200	53	120	133	92	276	13.6	8.9	0.84	65	5.4	3.1	1	1	3.7	0	1	0	0	0	0	30	4	2.77	3.77	2.26
453	71	1	35	1	0	0	0	0	0	159	37	94	140	78	312	12.5	8.1	1.18	60	4.5	3	1	1	3.4	0	0	0	0	0	0	30	5.78	3.3	4.3	2.54
454	62	1	23.56	0	1	1	1	0	0	280	50	178	262	98.31	340	14.1	4.4	3.2	43	4.6	3.4	1.2	1.2	3.4	0	0	1	0	0	0	24	7.19	4.61	5.61	3.56
455	80	0	25.64	1	0	0	0	0	0	228	62	148	90	69.3	301	12.1	8.1	1.42	68	4.8	3.1	1.1	1	4.4	0	0	0	0	0	0	22	1.62	2.68	3.68	2.39
456	64	1	25.37	0	1	0	0	0	0	212	41	156	75	105.02	360	12.9	7.6	0.4	60	4.7	3	0.9	0.7	3.6	0	0	0	0	0	0	24	2.62	4.17	5.17	3.8
457	67	1	24.1	0	1	0	1	0	0	163	42	99	111	91.01	300	13.1	10.1	4.9	55	4.8	3.1	1.3	1	3.4	0	0	1	0	0	0	28	4.22	2.89	3.89	2.36
458	76	1	25.67	0	0	0	0	0	0	204	48	122	168	76.26	215	14.2	8.9	1.26	60	4.5	2.8	1	1	3.7	0	0	0	0	0	0	28	5.44	3.24	4.24	2.54
459	71	1	24.1	1	0	1	0	0	0	138	30	94	70	76.3	290	12	7.7	1.44	60	4.5	3.8	1	1	3.7	0	0	0	0	0	0	40	3.68	3.6	4.6	3.13
460	58	1	23.61	0	1	0	0	1	0	172	64	82	131	109.5	269	13.7	10.5	2.01	60	4.5	2.9	1	1	3.4	0	0	0	0	0	0	22	3.11	1.69	2.69	1.28
461	53	1	29.82	0	1	0	0	0	0	221	50	143	139	97	213	12.2	4.2	1.16	60	4.5	2.9	1	1	3.7	0	0	0	0	0	0	27	4.44	3.42	4.42	2.86
462	57	1	27.72	0	1	1	0	0	1	284	65	161	289	95.38	239	14.3	8.1	3.8	65	4.9	3.7	1.3	1.2	4.1	0	0	0	0	0	0	22	6.48	3.37	4.37	2.48
463	68	1	29.36	0	1	0	0	0	0	194	50	112	161	87	288	12.1	7.5	1.11	60	4.5	2.8	1	1	3.6	0	0	0	0	0	0	33	5.08	2.88	3.88	2.24
464	78	1	22.56	0	0	1	0	0	0	198	35	142	103	72.2	210	14.3	4.1	0.93	60	4.5	2.8	1.2	1.2	4	0	0	0	0	0	0	33	4.69	4.65	5.65	4.06
465	58	1	29.82	0	0	1	0	0	0	232	31	176	123	99	209	15.4	8.8	1.25	60	4.4	2.8	1	1	3.4	0	0	0	0	0	0	21	5.99	6.47	7.47	5.68
466	68	0	27.04	0	0	0	0	0	0	187	39	117	157	94.5	212	12.5	6.2	0.88	60	4.5	2.9	1	1	3.6	0	0	0	0	0	0	23	6.05	3.81	4.81	3
467	52	1	29.67	0	1	0	0	0	0	197	47	116	170	92	275	12.1	6.4	1.45	60	4.6	3	1	1	4.1	0	0	0	0	1	0	34	5.58	3.19	4.19	2.47
468	69	1	24.56	1	0	0	1	1	0	220	67	122	154	71.51	281	14.3	7.4	1.16	60	4.5	2.8	1	1	3.7	0	0	1	0	0	0	30	3.61	2.28	3.28	1.82
469	73	1	27.62	1	0	1	0	0	0	261	52	174	177	96.07	306	14.2	7.6	0.76	60	4.4	2.9	1	1	4.3	0	0	0	0	0	0	32	5.32	4.03	5.03	3.35
470	57	0	23.46	0	0	0	1	0	0	201	46	139	78	81.93	245	12	5.4	1.27	60	4.4	2.8	1	1	3.7	0	0	1	0	0	0	25	2.29	3.36	4.36	3.02
471	74	0	22.59	1	0	0	2	1	0	181	41	120	98	73.11	320	14.5	6.3	3.3	55	5	3.8	1	1	4.9	0	0	2	0	1	0	34	3.78	3.4	4.4	2.93
472	62	1	23.65	0	0	1	1	0	0	271	51	173	236	99.86	346	14.1	5.8	3.48	43	4.6	3.5	1.3	1.2	3.4	0	0	1	0	0	0	24	6.65	4.32	5.32	3.39
473	67	1	24.2	0	1	0	1	0	0	174	47	94	163	92.46	365	13.1	7.9	4.9	55	4.8	3.1	1.3	1	3.4	0	0	1	0	0	0	28	5.4	2.69	3.69	2
474	61	0	23.96	1	1	1	1	0	0	195	45	128	112	87.1	204	12.2	6.3	1	60	4.6	3	0.9	0.8	3.7	0	0	1	0	1	0	25	3.96	3.34	4.34	2.84
475	67	0	24.61	1	1	0	0	1	0	171	69	82	99	90.36	274	12	6.1	1.33	55	5	3.9	1	1	3.4	0	1	0	0	1	0	33	1.57	1.48	2.48	1.19
476	57	0	23.17	0	0	0	0	0	0	205	47	142	78	81.93	241	12	5.6	1.04	60	4.4	2.8	1	1	3.7	0	0	0	0	0	0	25	2.2	3.35	4.35	3.02
477	63	1	24.89	0	0	0	1	0	0	181	48	112	105	73	310	16.4	8.4	0.78	60	4.5	2.8	1	1	3.6	0	0	1	0	0	0	32	3.4	2.77	3.77	2.33
478	76	1	24.1	1	0	0	0	0	0	206	47	126	166	74.28	215	14.2	8.7	1.26	60	4.5	2.8	1	1	3.7	0	0	0	0	0	0	28	5.48	3.39	4.39	2.68
479	53	1	28.24	0	0	0	0	0	0	232	60	149	117	98	213	12.2	4.8	1.16	60	4.5	2.9	1	1	3.7	0	0	0	0	0	0	27	2.9	2.87	3.87	2.48
480	67	1	28.97	0	1	0	0	0	0	191	42	124	127	80	294	14.7	5.5	0.88	60	4.5	3.1	1	1	4.2	0	0	0	0	0	0	23	4.81	3.56	4.56	2.95
481	73	1	25.5	1	0	1	0	0	0	265	41	191	166	84.93	231	13.2	9.1	7.12	60	4.5	3.2	1.5	1.1	3.4	0	0	0	0	0	0	26	6.07	5.47	6.47	4.66
482	58	1	27.13	0	0	1	1	0	0	227	45	160	112	99.53	213	12.9	9.9	6.64	60	4.6	3	0.8	0.9	3.7	0	0	1	0	0	0	32	3.96	4.05	5.05	3.56
483	58	1	24.28	1	1	1	1	1	0	242	46	170	128	104	252	12	7.5	7.15	60	5	3.4	1	1	3.7	0	1	1	0	0	0	26	4.44	4.25	5.25	3.7
484	65	0	23.58	1	0	1	1	1	0	132	31	85	80	96.12	304	15.1	10	1.14	65	4.5	2.8	1	1	4.6	0	0	1	0	0	0	33	4.12	3.26	4.26	2.74
485	71	1	23.35	1	1	1	0	0	0	162	43	101	88	74.45	290	12	7.7	1.44	60	4.5	3.8	1	1	3.7	0	0	0	0	0	0	38	3.11	2.76	3.76	2.35
486	57	1	26.53	0	1	1	0	0	1	272	54	159	296	92.82	220	14.3	7.8	2.9	65	5.5	3.9	1.2	1.2	4.1	0	0	0	0	0	1	22	7.39	4.04	5.04	2.94
487	72	0	20.6	0	0	0	1	1	0	187	41	120	130	73.11	238	13.5	5.3	4.26	60	5.8	3.6	0.8	0.9	4	0	1	1	0	0	0	35	5.01	3.56	4.56	2.93
488	55	0	25.12	1	0	0	1	1	0	201	61	124	79	101.44	287	13.6	6.4	3.74	57	5	3.6	0.9	0.7	3.8	0	1	1	0	0	0	25	1.12	2.29	3.29	2.03
489	64	0	22.11	0	0	0	1	0	0	120	30	75	76	72.89	276	13.5	6.2	3.98	42	4.7	4.1	1.1	1.1	4.5	0	0	1	0	0	0	22	4.04	3.01	4.01	2.5
490	55	0	22.51	1	0	1	1	0	0	194	37	129	138	89	276	13.6	8.9	0.84	65	5.4	3.1	1	1	3.7	0	1	0	0	0	0	30	5.72	4.23	5.23	3.49
491	78	1	21.19	0	0	1	0	0	0	194	44	129	106	73.43	217	14.3	5.1	0.93	60	4.5	2.8	1.4	1.2	4	0	0	0	0	0	0	33	3.82	3.41	4.41	2.93
492	80	0	24.69	1	0	0	0	0	0	217	62	139	82	68.15	301	12.1	8.1	1.42	68	4.8	3.1	1.1	1	4.4	0	0	0	0	0	0	22	1.21	2.51	3.51	2.24
493	68	1	27.52	1	1	0	0	0	0	207	40	131	180	98.25	212	12.5	6.2	0.88	60	4.5	2.9	1	0.9	3.6	0	0	0	0	0	0	23	6.53	4.18	5.18	3.28
494	60	0	24.1	0	1	0	1	0	0	237	61	119	287	100.83	227	14.6	4.4	3.16	60	5	3.2	1	1	4.2	0	0	1	0	0	0	25	6.73	2.89	3.89	1.95
495	79	0	24.76	1	1	1	0	0	1	237	42	179	82	72.07	215	12.3	9.9	1.43	57	5.5	3.6	0.9	0.7	4.2	0	1	0	0	0	0	40	2.91	4.65	5.65	4.26
496	74	1	24.3	1	1	1	0	1	0	195	54	121	102	85.57	187	12.8	9.5	1.21	60	5.1	3.6	0.9	0.7	3.8	0	1	0	0	0	0	24	2.76	2.62	3.62	2.24
497	64	1	25.3	0	0	0	0	0	0	218	40	146	158	103.51	320	12.9	7.5	2.4	60	4.7	3	0.9	0.7	3.6	0	0	0	0	0	0	24	5.97	4.44	5.44	3.65
498	68	1	29.39	1	1	0	0	0	0	185	48	115	112	88.11	288	12.1	7.5	1.11	60	4.5	2.8	1	0.9	3.6	0	0	0	0	0	0	34	3.68	2.86	3.86	2.4
499	71	1	33.78	1	0	0	0	0	0	159	34	96	146	99	308	12.5	7.9	1.2	60	4.5	3	1	1	3.4	0	0	0	0	0	0	28	6.33	3.68	4.68	2.82
500	52	1	28	1	1	0	0	0	0	190	38	126	129	98	275	12.1	6.4	1.45	60	4.6	3	1	1	4.1	0	0	0	0	1	0	33	5.31	3.99	4.99	3.32
501	68	1	27.67	1	0	1	2	1	0	173	70	85	91	104.14	341	13.5	8.9	1.1	65	4.3	2.8	1	0.9	3.8	0	0	1	0	0	0	30	1.14	1.47	2.47	1.21
502	58	1	27.13	0	1	0	0	1	0	195	45	132	92	91	250	14.4	7.8	7.9	65	4.7	2.9	1	1	3.7	0	0	0	0	0	0	31	3.11	3.34	4.34	2.93
503	63	0	25.18	0	1	1	1	0	0	203	28	138	186	93.74	293	14.4	5.3	1.29	60	4.5	2.9	1	1	3.6	0	0	1	0	0	0	25	8.22	6.26	7.26	4.93
504	58	1	22.62	1	1	1	0	1	0	175	64	89	109	107.87	269	13.7	10.5	2.01	60	4.5	2.9	1	0.9	3.4	0	0	0	0	0	0	22	2.31	1.73	2.73	1.39
505	58	0	24.43	1	1	1	0	1	0	230	55	124	257	94.69	210	13.4	7.9	0.74	42	4.7	3.6	1	1	3.4	0	0	0	0	0	0	35	6.7	3.19	4.19	2.25
506	82	0	26.85	0	1	0	0	0	0	176	42	112	112	69.45	268	13.1	5.6	0.9	60	4.4	2.9	1	0.9	3.3	0	0	0	0	0	0	21	4.26	3.2	4.2	2.67
507	64	1	23.39	1	0	0	0	0	0	181	41	100	198	74.56	223	12.1	6.4	1.28	65	4.4	2.8	1	1	3.6	0	0	0	0	0	0	35	6.84	3.4	4.4	2.44
508	66	0	23.69	1	0	1	1	1	0	133	36	82	74	106.12	280	14.1	9.8	2.14	64	4.4	2.8	1	1.1	4.6	0	0	1	0	0	0	20	3.13	2.69	3.69	2.28
509	72	1	26.52	1	1	1	0	0	0	135	28	96	55	84.45	254	12.5	7.6	3.44	62	4.5	2.8	1	0.8	3.7	0	0	0	0	0	0	38	2.93	3.82	4.82	3.43
510	58	1	23.1	0	1	1	0	0	1	273	46	170	284	102.82	210	14.78	6.3	1.14	66	4.8	3.4	1.2	1	4.1	0	0	0	0	0	0	24	7.91	4.93	5.93	3.7
511	73	0	23.76	0	0	0	1	1	0	181	41	117	115	83.11	150	13.78	5.5	3.26	63	5.5	3.1	0.7	1	4	0	1	1	0	0	0	20	4.48	3.41	4.41	2.85
512	56	0	23.3	1	0	0	1	1	0	179	62	95	108	91	180	14.2	6.2	3.74	58	5.1	3.5	0.9	1	3.8	0	1	1	0	0	0	34	2.41	1.88	2.88	1.53
513	65	0	24.3	0	0	0	1	0	0	149	55	70	121	70.14	190	13.6	6.1	3.12	41	5.3	4.2	1.2	1.1	4.5	0	0	1	0	2	1	23	3.42	1.71	2.71	1.27
514	56	0	28.39	1	0	1	1	0	0	195	51	119	123	103.25	210	13.7	8.7	0.84	66	5.4	2.9	1	1.1	3.7	0	1	0	0	0	0	24	3.82	2.82	3.82	2.33
515	79	1	32.78	0	0	1	0	0	0	194	36	140	88	72.43	200	14.5	5.3	0.93	61	4.5	2.8	1.2	1	4	0	0	0	0	0	0	35	3.88	4.38	5.38	3.89
516	81	0	27	1	0	0	0	0	0	218	63	142	67	78.15	145	13.1	7.9	0.42	63	4.8	3	1.1	1.1	4.4	0	0	0	0	0	0	24	0.27	2.47	3.47	2.25
517	69	1	26.67	1	0	0	0	0	0	220	46	143	153	108.25	198	12.6	6.4	0.88	68	4.5	2.8	1	1.1	3.6	0	0	0	0	0	0	25	5.22	3.77	4.77	3.11
518	61	0	26.13	0	0	0	1	0	0	225	73	104	242	70.83	227	15.7	4.5	2.16	65	5	3.1	1	1	4.2	0	0	1	0	0	0	32	5.2	2.09	3.09	1.42
519	80	0	24.18	1	0	1	0	1	1	246	54	172	98	72	215	12.1	8.9	0.43	58	5.4	3.4	0.9	1.1	4.2	0	1	0	0	0	0	42	2.59	3.55	4.55	3.19
520	75	1	21.62	1	1	1	2	1	0	191	55	119	87	75.57	193	12.8	7.1	1.21	62	5.2	3.3	0.9	1	3.8	0	1	1	0	0	0	34	1.99	2.48	3.48	2.16
521	65	1	22.58	0	0	0	0	0	0	205	41	147	85	93.51	160	12.05	6.7	2.4	61	4.7	3	0.9	1.1	3.6	0	0	0	0	0	0	26	3.17	4	5	3.59
522	69	1	22.35	1	1	0	0	0	0	202	48	135	97	78.11	174	14.7	5.6	0.11	63	4.5	2.8	1.1	1.1	3.6	0	0	0	0	0	0	32	3.06	3.22	4.22	2.81
523	72	1	25.53	1	0	0	0	0	0	152	32	94	131	80	201	12.5	5.7	1.12	60	4.5	2.8	1.1	1.2	3.4	0	0	0	0	0	0	28	6.12	3.76	4.76	2.94
524	53	1	19.6	1	1	0	0	0	0	195	42	130	114	88	198	12.3	6.5	1.45	65	4.5	3	1.3	1.2	4.1	0	0	0	0	0	0	23	4.34	3.64	4.64	3.1
525	69	1	24.12	1	0	1	2	1	0	155	58	82	76	94.14	280	12.7	8.4	1.21	66	4.3	2.8	1	0.9	3.8	0	0	1	0	0	0	32	1.17	1.68	2.68	1.41
526	59	1	21.11	0	1	0	0	1	0	191	46	130	77	83	213	14.3	7.9	5.9	64	4.5	2.9	0.8	1	3.7	0	0	0	0	0	0	33	2.24	3.16	4.16	2.83
527	64	0	21.51	0	1	1	1	0	0	207	26	146	175	83.74	214	14.7	6.3	1.29	62	4.4	2.9	1.2	1	3.7	0	0	1	0	0	0	28	8.28	6.96	7.96	5.62
528	59	1	20.19	1	0	1	0	0	0	169	65	81	114	77	269	13.9	7.1	2.01	63	4.5	2.7	1.1	0.9	3.4	0	0	0	0	0	0	24	2.44	1.6	2.6	1.25
529	59	0	24.43	1	0	1	0	1	0	238	61	127	252	104.69	190	13.3	6	1.74	43	5	4.1	1.3	1	3.4	0	0	0	0	0	1	22	6.16	2.91	3.91	2.08
530	83	0	26.85	0	1	0	0	0	0	182	33	122	137	69.45	168	13.2	6.1	0.9	62	4.5	2.9	1.1	1	3.7	0	0	0	0	0	0	23	6.18	4.53	5.53	3.7
531	65	1	23.39	1	0	0	0	0	0	180	41	95	220	72.56	160	12.3	4.6	1.3	66	4.4	2.8	1	1	3.6	0	0	0	0	0	0	20	7.3	3.39	4.39	2.32
532	56	1	28.4	1	0	0	1	1	0	195	57	110	141	73.76	277	14	7.6	3.17	41	5.5	4.4	1.1	1	4.6	0	0	0	0	1	1	45	3.93	2.42	3.42	1.93
533	65	0	24.61	0	0	0	0	0	0	203	58	103	212	104.04	315	13.7	8.7	1.22	60	4.3	2.8	1.1	1	3.7	0	0	0	0	0	0	23	5.63	2.51	3.51	1.78
534	70	0	25.06	1	0	0	1	1	0	202	62	126	71	96.8	293	15.9	4.7	0.91	65	4.9	3.5	1.1	1	3.8	0	0	0	0	0	0	25	0.59	2.26	3.26	2.03
535	62	1	25.95	0	0	0	1	0	0	217	51	130	181	91.41	240	13.8	6.8	0.77	65	5	3.5	1.1	1.2	3.8	0	1	0	0	1	0	20	5.5	3.26	4.26	2.55
536	68	0	24.39	0	1	0	1	0	0	203	46	127	149	109.12	296	16.3	4.3	1.33	40	5	3.9	1.1	1	4.3	0	0	1	0	0	0	23	5.1	3.41	4.41	2.76
537	73	1	22.72	0	0	0	1	1	0	216	53	136	135	78.09	224	15.1	8.2	7.13	65	5.2	2.9	0.8	1	4.1	0	0	1	0	2	1	23	4.06	3.08	4.08	2.57
538	61	1	28.14	0	1	1	1	0	0	204	28	120	280	89	327	16.2	7.2	8.91	65	5	2.8	1.1	1	4.3	0	0	1	0	0	0	35	10	6.29	7.29	4.29
539	69	0	22.67	0	0	0	2	1	0	165	55	91	96	91.14	219	15.1	5.8	1.31	42	5.4	3.9	1.1	1	3.9	0	1	1	0	0	0	25	2.42	2	3	1.65
540	83	1	23.1	0	1	0	0	0	0	183	40	119	122	87	249	14.7	6.5	1.17	65	4.3	3.3	1.1	1	2.8	0	0	0	0	0	2	35	4.84	3.59	4.59	2.98
541	74	0	30.26	0	0	0	1	0	0	279	57	180	210	78.81	229	15.8	5.4	1.01	65	4.3	3.4	1.1	1	3.8	0	1	0	0	0	0	27	5.66	3.89	4.89	3.16
542	68	1	21.26	0	1	0	0	1	0	164	64	81	94	87.76	290	13.6	4.6	0.87	50	5.1	3.6	0.8	1	3.5	0	1	0	0	0	0	28	1.67	1.56	2.56	1.27
543	74	0	26.56	1	0	1	0	0	0	259	35	195	144	94.6	213	14.8	9.7	4.25	55	4.3	3.1	1.3	1	3.5	0	0	0	0	0	0	21	6.14	6.39	7.39	5.57
544	56	1	23.4	1	1	0	0	1	0	146	46	86	71	86.32	303	15.2	4.4	1.28	52	5.5	3.7	0.7	0.8	3.9	0	1	0	0	0	0	34	1.89	2.18	3.18	1.87
545	80	0	25.8	0	1	1	0	0	1	243	43	178	112	80.31	247	13.9	4.3	3.44	52	5.4	3.6	0.7	0.8	4.3	0	0	0	0	0	1	35	4.16	4.66	5.66	4.14
546	59	0	26.22	1	1	0	1	0	0	188	40	131	87	107.37	236	16	8.1	0.63	60	4.6	2.9	0.8	0.9	3.5	0	0	0	0	0	0	26	3.37	3.71	4.71	3.28
547	57	1	25.47	0	1	1	0	1	0	238	61	123	272	100	332	12.8	6.4	7.14	40	5.2	3.9	0.8	0.9	4.5	0	1	0	0	0	0	44	6.49	2.91	3.91	2.02
548	56	0	24.24	1	0	0	0	0	0	143	45	86	62	90	295	11.4	8.9	1.13	55	4.6	3.1	0.8	0.9	4.1	0	0	0	0	0	0	20	1.39	2.19	3.19	1.91
549	57	0	28.95	0	0	1	0	0	0	236	40	164	162	92.59	267	12.3	7.8	0.83	55	4.4	3	0.9	0.8	4.2	0	0	0	0	0	0	31	6.07	4.91	5.91	4.1
550	63	1	23.38	1	0	0	0	0	0	152	25	101	131	110.04	303	12.9	6.9	1.11	40	5.5	3.7	0.9	1	4.1	0	1	0	0	0	0	36	7.19	5.09	6.09	4.04
551	73	1	23.54	0	1	0	0	1	0	188	49	120	97	84	337	12.4	3.9	3.47	55	4.4	2.9	0.9	0.9	3.9	0	0	0	0	0	0	27	2.97	2.84	3.84	2.45
552	62	1	26.55	1	1	1	1	0	0	236	47	150	197	93.62	292	14	5.3	3.94	64	4.3	3.1	1.1	0.9	3	0	0	0	0	0	0	35	6.22	4.03	5.03	3.19
553	73	0	23.98	0	0	0	0	1	0	191	38	132	104	64.61	335	14.1	9.2	1.63	59	4.7	3	1.1	0.9	3.7	0	0	0	0	0	0	33	4.37	4.02	5.02	3.47
554	62	0	22.6	1	0	0	1	0	0	194	53	119	111	100.33	356	16	6.9	9.1	64	4.4	3.2	1.1	0.8	3	0	0	0	0	0	0	25	3.21	2.66	3.66	2.25
555	57	1	25.97	0	1	1	0	0	0	258	49	182	134	78.39	206	11.6	8	0.94	64	4.8	3.4	0.9	0.9	3	0	0	0	0	0	0	21	4.37	4.26	5.26	3.71
556	64	1	24.62	0	0	0	1	1	0	140	35	86	95	96.27	236	14.7	4.3	1.47	69	5.2	3.6	0.9	0.9	3.1	0	1	0	0	0	0	36	4.34	3	4	2.46
557	54	0	23.39	0	0	0	0	0	0	197	45	123	147	67.5	204	13.2	8.8	6.84	69	4.9	3.4	0.9	0.9	3.8	0	0	0	0	0	0	25	5.14	3.39	4.39	2.73
558	70	0	23.13	0	0	0	0	0	0	168	48	98	112	79.57	267	12.1	4	4.32	64	4.3	2.9	0.9	0.9	3.5	0	0	0	0	0	0	34	3.68	2.51	3.51	2.04
559	61	0	28.56	1	1	1	1	0	0	299	63	180	281	91.43	178	13.7	4.7	1.41	41	5.3	4.5	1.1	1.2	3.5	0	1	1	0	0	0	32	6.49	3.75	4.75	2.86
560	79	1	26.64	0	0	1	0	0	0	212	48	146	88	68.42	284	11.7	5.1	1.08	43	5.4	4.1	1	0.9	5.5	0	1	0	1	1	0	29	2.63	3.41	4.41	3.04
561	63	0	26.37	1	1	1	0	0	0	220	46	150	121	77	291	12.5	5.3	1.65	64	4.6	3.5	0.8	0.8	3.7	0	0	0	0	0	0	28	4.2	3.79	4.79	3.26
562	69	1	24.1	0	1	0	1	0	0	156	42	92	109	76.51	322	13.9	6.6	0.96	51	5	3.5	1.1	0.9	4.5	0	0	1	0	0	0	33	4.14	2.71	3.71	2.19
563	78	1	26.67	0	0	1	0	0	0	205	27	119	294	85	262	15	6.9	0.56	56	4.9	3.2	0.8	0.9	4.2	0	1	0	0	1	0	33	10.37	6.59	7.59	4.41
564	73	1	22.1	0	0	0	0	0	0	154	44	97	64	98.81	285	12.8	4.6	1.07	57	4.6	3	0.8	0.9	4.2	0	0	0	0	1	1	35	1.63	2.5	3.5	2.2
565	60	1	23.61	1	1	0	0	0	0	156	51	80	123	85	291	14.5	4.4	3.25	55	4.7	3.2	0.8	0.8	4.3	0	0	0	0	0	0	27	3.82	2.05	3.05	1.57
566	55	1	30.82	0	1	1	0	0	0	208	39	142	133	75.82	316	13	4	3.28	58	4.4	2.9	0.8	0.9	4.1	0	0	0	0	0	0	32	5.33	4.32	5.32	3.64
567	59	1	28.72	0	1	1	1	0	1	251	46	170	173	100.38	255	15.1	9.3	4.7	61	4.3	3.3	1.3	1.2	4.2	0	0	0	0	0	0	32	5.75	4.45	5.45	3.7
568	70	1	24.36	0	1	0	0	0	0	191	42	128	106	86.24	310	12.9	5.7	0.8	56	4.4	3	1.1	0.8	2.9	0	0	0	0	0	0	20	4.02	3.55	4.55	3.05
569	80	1	23.56	0	0	0	1	0	0	201	42	140	97	95.32	356	15.1	4.4	1.12	59	4.4	2.9	1.3	1.2	3.9	0	1	1	0	0	0	28	3.64	3.8	4.8	3.33
570	60	1	30.82	0	0	1	1	0	0	252	41	173	188	80.57	375	16.2	4.6	1.07	57	4.9	3.2	1.1	0.9	3.7	0	0	1	0	0	0	36	6.61	5.14	6.14	4.22
571	70	1	25.04	0	0	0	0	0	0	201	34	144	117	80.61	214	13.3	7.3	1.22	56	4.4	3	1.1	0.9	3.8	0	0	0	0	0	0	33	5.37	4.92	5.92	4.24
572	54	0	27.67	1	1	0	0	0	0	200	44	129	136	93	300	12.7	6.7	11.1	63	4.5	2.7	1.1	1.2	4.2	0	0	0	0	0	0	25	4.9	3.55	4.55	2.93
573	71	1	25.56	0	0	0	1	1	0	197	54	128	73	86	279	14.9	9.3	4.6	63	4.3	3.4	1.1	1.2	3.8	0	0	1	0	0	0	35	1.31	2.64	3.64	2.37
574	75	1	28.62	0	0	1	0	0	0	269	49	187	164	99.69	223	14.8	8.1	0.96	64	4.6	2.7	1.1	1.2	3.4	0	0	0	0	0	0	27	5.25	4.49	5.49	3.82
575	59	0	23.46	1	0	0	1	0	0	161	54	90	85	91.31	249	12.6	6.9	1.14	63	4.4	3.4	0.8	1.2	2.8	0	0	0	0	0	0	20	1.97	1.98	2.98	1.67
576	76	0	24.59	0	0	0	0	1	0	191	38	132	105	78	298	15.1	9.7	1.71	58	5.1	3.2	1.1	1.2	4.5	0	0	0	0	1	1	32	4.41	4.03	5.03	3.47
577	60	1	27.65	1	0	1	1	0	0	286	58	176	258	76.31	207	14.5	4	0.86	40	4.6	3.8	1.2	1.2	5.5	0	0	2	1	0	0	38	6.48	3.92	4.92	3.03
578	65	0	22.2	0	1	0	1	0	0	175	54	97	122	81.24	199	13.5	7.1	2.84	58	5.2	3.2	0.9	0.9	4.1	0	1	1	0	0	0	33	3.54	2.25	3.25	1.8
579	59	1	24.96	1	1	0	0	0	0	209	53	132	119	95.84	202	12.6	6.3	0.81	63	4.4	2.7	1.5	1.2	3.5	0	0	0	0	0	0	20	3.51	2.94	3.94	2.49
580	65	1	22.61	0	1	0	0	1	0	162	56	85	106	92	203	12.4	4.2	0.63	58	5.1	3.2	1	0.9	3.8	0	0	0	0	0	1	30	2.77	1.9	2.9	1.52
581	55	0	22.17	1	0	0	0	0	0	163	54	93	78	92.43	242	12.4	7.6	0.95	63	4.3	3	1	0.9	3	0	0	0	0	0	0	18	1.6	2.01	3.01	1.72
582	61	0	24.89	0	0	0	1	0	0	186	52	114	98	70.76	294	16.8	7.1	3.44	57	4.6	3	1.1	0.9	3.7	0	0	1	0	1	0	33	2.75	2.57	3.57	2.19
583	74	0	25.1	0	0	1	1	0	0	226	53	118	276	89.13	280	14.6	4.1	4.56	60	4.4	2.8	1.1	0.9	2.9	0	0	0	0	0	0	23	7.17	3.27	4.27	2.23
584	51	1	29.24	1	0	1	0	0	0	214	47	141	132	77.42	229	12.6	5.2	4.04	60	4.3	2.8	1.1	0.9	2.9	0	0	0	0	0	0	22	4.48	3.56	4.56	3
585	65	1	21.97	0	1	0	1	0	0	193	47	123	115	96.17	228	15.1	5	4.42	60	4.6	3.2	1.1	0.9	3.3	0	0	0	0	0	0	34	3.89	3.11	4.11	2.62
586	71	1	30.5	0	0	1	0	0	0	256	46	188	108	88.77	277	13.6	7.7	1.24	57	5.5	3.4	1.6	1	3.9	0	0	0	0	1	2	21	3.71	4.56	5.56	4.09
587	56	1	28.13	1	0	1	0	0	0	257	50	162	226	83.41	266	13.3	3.9	1.23	59	4.8	3	0.8	0.8	3.1	0	0	0	0	0	0	28	6.55	4.14	5.14	3.24
588	56	1	25.28	1	1	1	0	0	0	238	41	167	151	86.67	266	12.4	6.9	1.72	57	4.6	3	1.1	0.9	3.7	0	0	0	0	0	0	31	5.66	4.81	5.81	4.07
589	63	1	24.58	1	0	0	0	1	0	131	34	81	82	78.24	274	15.5	5	1.18	62	4.4	3.4	1.1	0.9	3.5	0	0	0	0	0	0	33	3.82	2.86	3.86	2.38
590	69	0	24.35	0	1	0	0	0	0	153	40	96	87	85	235	12.4	4.2	3.46	57	4.3	2.9	1.1	0.9	3.8	0	0	0	0	0	0	35	3.37	2.84	3.84	2.4
591	55	1	27.53	1	1	1	1	0	1	214	45	114	274	70.59	302	14.7	7.8	0.94	62	4.4	3.4	1	1.2	3.5	0	0	0	0	0	0	33	7.85	3.75	4.75	2.53
592	75	1	21.6	0	0	0	1	1	0	212	55	129	138	75.38	204	14.8	8.2	1.23	62	4.8	2.9	0.8	0.8	3.1	0	0	0	0	0	1	33	4	2.85	3.85	2.35
593	58	1	26.12	0	0	0	1	1	0	154	46	91	84	88.88	202	15.1	4.1	1.13	59	4.7	3	1	1	3.9	0	0	1	0	0	0	34	2.62	2.34	3.34	1.98
594	67	0	23.11	1	0	0	1	0	0	166	30	106	150	106.82	283	15	4.7	0.85	41	5.4	4.4	1.2	1	5.2	0	0	2	1	1	2	44	6.99	4.53	5.53	3.53
595	58	0	23.51	0	0	0	1	0	0	188	34	125	145	91.42	220	15.1	8.4	7.09	67	5.2	2.8	1.1	0.9	3.8	0	1	1	0	0	0	35	6.3	4.53	5.53	3.68
596	81	0	22.19	1	0	0	0	0	0	204	38	146	102	82	301	15.8	9.2	6.61	62	4.4	3.4	1.3	1.2	3.1	0	0	0	0	0	2	28	4.29	4.38	5.38	3.84
597	83	0	25.69	0	0	1	0	0	0	213	47	148	90	65	264	13.6	6.8	7.12	65	4.8	3.5	1.2	0.9	3.5	0	1	0	0	1	0	31	2.82	3.53	4.53	3.15
598	71	0	28.52	1	1	1	0	0	0	253	51	150	262	107.45	330	14	9.3	1.11	62	4.6	3.3	1.1	1	3.7	0	0	0	0	0	0	33	7.11	3.97	4.97	2.94
599	63	1	25.1	1	1	0	1	0	0	221	49	120	262	110.06	239	16.1	7	1.41	62	4.4	3.4	1.1	0.9	4.3	0	0	1	0	0	0	27	7.28	3.52	4.52	2.45
600	82	1	25.76	0	1	1	0	1	1	228	37	173	90	76.42	282	13.8	8.4	0.71	59	5.7	3.4	1	1	4.3	0	1	0	0	1	0	35	3.86	5.16	6.16	4.68
601	77	0	25.3	1	1	0	0	1	0	196	49	125	110	92	258	14.3	4.9	0.87	62	4.4	3.4	0.8	0.8	2.9	0	0	0	0	0	1	31	3.51	3	4	2.55
602	67	0	26.3	1	0	0	0	0	0	211	49	141	107	76.2	199	14.4	6	1.33	58	4.9	3.1	0.8	0.8	3.7	0	0	0	0	0	0	29	3.39	3.31	4.31	2.88
603	71	1	30.39	1	1	0	0	0	0	202	55	126	104	80	257	13.6	9.1	2.17	60	4.4	2.8	0.9	1	3	0	0	0	0	0	0	33	2.77	2.67	3.67	2.29
604	74	1	34.78	1	0	0	0	0	0	172	51	93	138	76.74	206	14	6.9	3.47	60	4.4	2.8	0.9	1.1	3.1	0	0	0	0	0	0	25	4.32	2.36	3.36	1.82
605	55	1	27.13	1	1	0	0	0	0	191	45	122	121	71.46	290	13.6	5.6	1.17	58	4.9	3.1	0.9	0.9	4.2	0	0	0	0	1	0	36	4.3	3.25	4.25	2.71
606	71	1	26.67	1	0	0	0	1	0	161	58	86	83	101.56	201	15	4.8	3.29	63	4.4	2.7	0.9	0.8	3.9	0	0	0	0	0	0	25	1.56	1.77	2.77	1.48
607	55	1	23.13	1	1	0	0	1	0	198	53	128	84	104.14	238	14.3	4.9	3.77	63	4.5	3.4	0.9	0.9	3.8	0	0	0	0	0	0	26	2	2.73	3.73	2.42
608	60	1	26.18	0	1	1	0	0	0	219	39	144	178	80.42	226	14.3	4.8	3.15	59	4.4	2.9	0.9	0.9	3.8	0	0	0	0	0	0	36	6.59	4.61	5.61	3.69
609	55	0	23.62	1	1	0	0	1	0	184	52	108	121	108.45	198	13.6	7.4	0.87	58	4.6	3	0.9	0.8	3.5	0	0	0	0	0	0	32	3.67	2.54	3.54	2.08
610	55	1	25.43	0	1	1	0	1	0	241	72	120	246	67.45	355	13.3	8.6	1.46	41	5.5	4.2	0.9	0.9	4.5	0	1	0	0	0	0	45	5.34	2.35	3.35	1.67
611	79	1	23.85	1	1	0	0	0	0	186	44	113	144	80	299	13	8.2	1.24	58	4.6	3	0.9	0.8	3.8	0	0	0	0	0	0	36	5.15	3.22	4.22	2.57
612	61	0	22.39	0	0	0	0	0	0	199	48	108	214	69.74	156	12	6.2	1.34	66	4.5	3.2	1.1	0.9	3.3	0	0	0	0	0	0	31	6.49	3.14	4.14	2.25
613	63	1	20.69	1	0	0	1	1	0	202	59	86	286	75.46	209	16.2	6.2	1.05	65	4.8	3.5	1.1	1	3.5	0	0	0	0	0	0	35	6.86	2.43	3.43	1.46
614	69	0	21.52	1	1	0	1	0	0	141	54	71	78	110.56	238	15.1	6.7	1.06	63	4.4	2.7	1.1	0.9	3.1	0	0	0	0	0	0	36	1.6	1.6	2.6	1.31
615	55	0	29.1	0	1	1	0	0	1	192	24	122	228	73.14	226	14.7	5.1	1.39	67	4.7	3.3	1.3	0.9	3.4	0	0	0	0	0	0	36	9.78	6.98	7.98	5.08
616	70	1	24.76	0	0	0	1	1	0	175	33	127	74	91.05	204	15.8	7.6	1.15	64	4.5	2.7	0.8	0.9	3.1	0	0	0	0	0	0	35	3.51	4.3	5.3	3.85
617	53	1	24.3	1	0	0	0	1	0	157	54	89	70	105.18	171	13.6	6.7	8.84	59	5	3.1	1	0.9	3.9	0	0	0	0	0	0	30	1.13	1.91	2.91	1.65
618	62	0	25.3	1	0	0	1	0	0	185	45	94	230	92	185	14.8	4	1.23	41	5.4	4.2	1.2	1.2	4.6	0	1	0	0	2	0	38	7.09	3.11	4.11	2.09
619	53	0	24.39	0	0	0	1	0	0	181	42	113	132	66.76	212	15.2	9.2	1.95	67	5.1	2.7	1.1	1.2	2.9	0	0	0	0	0	1	33	4.97	3.32	4.32	2.69
620	76	0	23.78	1	0	0	0	0	0	240	52	144	218	71.87	231	13.9	6.9	1.15	62	5.1	3.9	1.3	1.1	4.1	0	0	0	0	1	1	30	6.22	3.61	4.61	2.77
621	78	1	28.02	0	0	0	1	0	0	206	45	146	76	93	291	16	6.6	5.84	64	4.6	3.2	1.2	1.2	3.1	0	0	0	0	0	0	27	2.28	3.58	4.58	3.24
622	74	0	27.67	0	0	1	0	0	0	201	46	128	137	81.76	266	12.8	5.7	1.35	67	4.8	3.1	1.1	1	3.1	0	0	0	0	0	0	18	4.74	3.38	4.38	2.78
623	66	1	27.13	1	0	0	0	0	0	210	51	101	292	100.13	222	11.4	6.5	2.07	64	4.8	2.8	1.1	1.1	3.2	0	0	0	0	0	0	33	7.58	3.13	4.13	1.98
624	85	0	25.18	0	0	1	0	0	1	222	39	171	58	86	162	12.3	5.4	1.8	57	4.8	3.4	1	1	4.3	0	1	0	0	0	0	36	1.72	4.68	5.68	4.38
625	80	0	22.62	1	1	0	0	1	0	179	50	113	78	86.05	192	12.9	5.5	0.96	61	4.4	2.8	1	1.1	3.1	0	0	0	0	0	1	29	1.93	2.57	3.57	2.26
626	70	0	23.58	1	0	0	0	0	0	202	47	137	91	88	202	12.2	4	1.36	60	4.4	2.8	1	1	3	0	0	0	0	0	0	21	2.87	3.3	4.3	2.91
627	74	1	23.35	0	1	0	0	0	0	193	53	122	88	107	222	13.8	7.5	8.96	62	4.4	3.4	1	0.8	3.5	0	0	0	0	0	0	26	2.2	2.63	3.63	2.3
628	77	1	20.53	1	0	0	0	0	0	160	48	88	122	71.76	212	13.9	6.1	1.36	59	4.3	2.8	1	1.1	4.1	0	0	0	0	0	0	27	4.05	2.34	3.34	1.83
629	58	1	21.6	1	1	0	1	0	0	182	43	118	105	74.87	216	15.8	6.8	1.22	64	4.4	3.3	1.2	1.1	3.1	0	0	0	0	0	0	34	3.88	3.23	4.23	2.74
630	74	1	25.12	1	0	0	0	1	0	161	56	92	67	105.04	306	11.4	4.7	0.99	65	4.8	3.3	0.9	0.8	3	0	0	0	0	0	0	27	0.78	1.88	2.88	1.64
631	64	1	22.11	1	1	0	0	1	0	189	51	124	68	74.31	250	14.5	7.3	0.48	63	4.4	2.7	0.7	1	3.4	0	0	0	0	0	0	28	1.25	2.7	3.7	2.43
632	69	1	22.51	1	1	1	0	0	0	199	28	118	264	77.88	239	13	5.8	0.48	68	5.2	3.5	1.1	1.1	3.3	0	1	0	0	0	0	34	9.74	6.1	7.1	4.21
633	64	1	21.19	0	0	0	0	1	0	142	40	85	86	95.82	353	12.1	3.9	1.76	69	5.4	3.5	1	0.8	3.7	0	1	0	0	0	0	36	3.32	2.56	3.56	2.13
634	64	1	25.43	0	0	1	0	1	0	229	51	127	253	80.42	280	13.7	8.3	0.03	45	5.5	4.1	1.2	1.1	4.5	0	0	0	0	0	2	37	6.96	3.48	4.48	2.49
635	88	0	27.85	1	1	0	0	0	0	223	54	120	244	63	318	11.7	6.5	0.81	68	5	3.5	1	0.8	3.5	0	0	0	0	0	1	33	6.55	3.13	4.13	2.22
636	70	0	24.39	0	0	0	0	0	0	183	36	106	206	88	296	12.5	6.1	2	40	5.4	4.1	0.9	1.1	5.5	0	1	0	1	0	0	40	7.58	4.09	5.09	2.94
637	50	0	24.4	1	0	0	1	1	0	190	47	115	142	96.45	219	13.9	4.2	0.29	42	5.3	4.5	0.9	0.9	4.8	0	1	2	0	1	0	40	4.8	3.05	4.05	2.45
638	59	0	22.61	0	0	0	0	0	0	204	51	109	221	89.18	275	15	4.3	0.72	41	5.2	4.3	0.9	0.9	5.3	0	1	0	1	0	0	33	6.37	3	4	2.14
639	64	1	24.06	1	0	0	0	1	0	208	62	131	76	83.79	203	12.8	5.1	1.05	66	4.7	3.3	0.9	0.9	3.6	0	0	0	0	0	0	36	0.88	2.36	3.36	2.11
640	56	1	23.95	1	0	0	0	0	0	214	45	135	168	101.5	186	14.5	4.2	2.76	66	4.9	3.3	1.3	1.4	2.9	0	0	0	0	1	0	18	5.72	3.75	4.75	3
641	62	0	25.39	0	1	0	0	0	0	195	40	122	167	70.47	268	13	4.9	3.24	66	4.9	3.4	0.9	0.9	3.3	0	0	0	0	0	0	36	6.21	3.89	4.89	3.05
642	67	1	22.72	0	0	0	1	1	0	187	49	114	120	88	201	15.1	4.8	3.42	54	4.8	3.3	0.7	0.8	4.1	0	0	1	0	0	0	33	3.89	2.82	3.82	2.33
643	55	1	25.14	0	1	0	0	0	0	216	59	103	268	96.52	202	12.9	7.4	1.14	54	4.9	3.3	0.9	0.9	4.3	0	0	0	0	0	0	37	6.57	2.65	3.65	1.75
644	63	0	24.67	0	0	0	2	1	0	178	68	94	81	83.77	257	15.1	4	1.23	60	4.4	2.8	0.9	0.8	3.4	0	0	0	0	0	0	25	0.76	1.62	2.62	1.38
645	77	1	23.1	0	1	0	1	0	0	186	45	112	143	80	178	16.2	6.6	0.72	54	4.6	3.2	0.9	0.8	3.8	0	0	1	0	0	0	35	5.02	3.12	4.12	2.49
646	68	0	30.26	0	0	1	0	0	0	276	59	178	195	72.88	156	13.3	5.1	1.18	54	4.3	3	0.9	0.9	4.4	0	0	0	0	0	0	30	5.19	3.68	4.68	3.02
647	62	1	26.26	0	1	0	0	0	0	160	66	76	89	71.19	148	12.9	4.4	2.46	49	5.6	3.9	0.9	0.9	4.5	0	1	0	0	1	0	34	1.3	1.42	2.42	1.15
648	68	0	30.56	1	0	1	0	0	0	265	46	190	143	80.14	228	15.1	7.6	0.73	54	4.7	3.2	1.2	1.2	4.5	0	0	0	0	1	0	31	4.93	4.75	5.75	4.13
649	50	1	25.4	1	1	0	1	1	0	189	57	101	155	86.98	208	15	5.8	1.51	51	5	3.5	0.8	0.8	3.9	0	0	1	0	0	0	37	4.34	2.32	3.32	1.77
650	74	1	25.8	1	1	1	0	0	1	230	48	168	72	78.7	269	12.8	4.1	1.28	51	5.5	3.7	0.8	0.9	4.3	0	1	0	0	0	0	45	1.76	3.8	4.8	3.5
651	53	0	24.22	0	1	0	1	0	0	193	51	126	82	72.69	240	15.3	9.2	4.66	59	4.7	3	0.9	0.9	2.9	0	0	0	0	0	0	26	2.06	2.79	3.79	2.47
652	64	1	30.47	1	1	1	0	1	0	198	41	107	250	99.75	317	14.7	4.4	2.46	44	5.6	4.2	0.9	0.9	5.2	0	1	0	1	0	0	42	7.85	3.83	4.83	2.61
653	63	0	22.24	0	0	0	0	0	0	147	42	88	83	103.26	289	13.5	9.6	0.51	67	5	3.5	0.9	0.9	3.3	0	1	0	0	0	0	35	2.96	2.49	3.49	2.1
654	64	0	28.95	0	0	1	0	0	0	239	39	166	169	66.14	325	12.6	5.6	0.2	67	5.1	3.1	0.9	0.8	3	0	1	0	0	0	0	21	6.37	5.12	6.12	4.26
655	70	1	24.38	0	0	0	0	0	0	201	65	103	165	96.42	359	12.4	7.7	0.06	40	4.9	4	1	1	5.1	0	0	0	0	0	0	35	4.05	2.09	3.09	1.58
656	80	0	23.54	0	1	0	0	1	0	192	48	123	107	71	314	12.4	5.2	0.62	67	5	3.1	0.8	0.8	2.9	0	1	0	0	0	0	34	3.48	3.01	4.01	2.56
657	69	1	27.55	1	1	1	1	0	0	244	35	149	299	99	357	16.8	9.1	6.42	67	5	3.2	0.9	0.9	3	0	1	0	0	0	0	31	9.32	5.97	6.97	4.26
658	80	0	24.98	1	0	0	0	1	0	217	51	131	174	69.99	313	14.6	6.4	3.04	62	4.3	3.3	0.9	0.9	2.9	0	0	0	0	0	0	30	5.33	3.25	4.25	2.57
659	69	0	23.06	1	0	0	0	0	0	181	41	118	110	105.71	223	12.6	10.3	0.73	67	5.1	3.3	0.9	0.8	3.8	0	1	0	0	1	0	18	4.29	3.41	4.41	2.88
660	64	1	29.97	0	1	1	0	0	0	228	30	181	85	89.7	258	15.1	8	8.2	67	5.2	3.5	0.9	0.9	3.6	0	1	0	0	0	0	31	4.52	6.6	7.6	6.03
661	71	1	21.62	1	0	0	0	1	0	200	51	105	222	74.95	226	13.6	9.1	0.04	66	5	3.4	0.9	0.9	3.5	0	1	0	0	0	0	23	6.39	2.93	3.93	2.06
662	61	0	22.39	0	0	0	0	0	0	187	44	120	117	74.99	289	13.3	5.4	1.97	58	5.1	3.2	0.9	0.9	4.1	0	1	0	0	0	0	36	4.25	3.26	4.26	2.73
663	77	0	26.52	0	0	0	0	0	0	166	43	95	141	84.95	200	12.4	9.9	7.34	53	4.4	3.1	0.9	0.9	4.1	0	0	0	0	0	0	30	5.16	2.87	3.87	2.21
664	68	1	28.56	0	1	1	1	0	0	280	58	177	224	96.81	306	15.5	5.1	4.82	41	5	3.9	1.1	1.1	6	0	0	2	2	0	0	48	5.87	3.82	4.82	3.05
665	86	1	25.64	1	0	1	0	0	0	217	59	143	77	73.8	313	12.4	5.8	1.91	61	4.4	2.8	1	0.9	3.8	0	0	0	0	0	1	27	1.16	2.68	3.68	2.42
666	70	0	26.37	1	1	1	0	0	0	213	47	144	110	96	325	14.7	5.3	1.99	53	4.7	3.3	0.8	0.8	4.1	0	0	0	0	0	0	29	3.69	3.53	4.53	3.06
667	61	1	23.1	0	1	0	1	0	0	182	54	93	176	83	262	14.8	4.2	4.15	48	5.9	4.1	1.2	0.9	4	0	0	1	0	0	2	33	5.13	2.37	3.37	1.72
668	70	1	26.67	0	0	1	1	0	0	208	55	120	165	97.97	268	14.9	7	1.34	53	4.4	3.1	0.9	0.9	5.2	0	0	2	1	0	0	43	4.77	2.78	3.78	2.18
669	65	1	22.1	0	0	0	1	0	0	170	30	108	160	80	293	14.8	5.5	7.85	53	4.3	3.1	0.9	0.9	3.8	0	0	1	0	0	0	35	7.27	4.67	5.67	3.6
670	52	1	21.61	0	1	0	1	1	0	207	71	111	124	95	232	14.9	8	1.84	53	4.7	3.3	0.9	0.8	3.5	0	0	1	0	0	0	37	2.42	1.91	2.91	1.56
671	47	1	30.82	0	1	1	1	0	0	226	49	153	122	70.2	398	15.6	6.9	1.54	53	4.8	3.3	0.9	0.9	3.8	0	0	1	0	0	0	32	3.96	3.62	4.62	3.12
672	51	1	30.72	0	1	1	0	0	1	272	48	167	283	94.76	352	13.4	6	1.11	69	5	3.3	1.1	1.1	3.6	0	1	0	0	0	0	27	7.71	4.66	5.66	3.48
673	62	1	22.54	0	1	0	0	0	0	203	43	137	117	80.62	202	14	4.8	3.47	68	4.6	3.3	0.9	0.9	3.6	0	0	0	0	0	0	30	4.35	3.73	4.73	3.19
674	72	1	23.56	0	0	0	0	0	0	232	47	149	182	71.8	277	16.1	6.1	1.41	68	4.7	3.3	1.1	1.1	3.1	0	0	0	0	1	0	28	5.88	3.94	4.94	3.17
675	52	1	24.82	0	0	0	0	0	0	250	37	187	128	99.45	256	13.8	5.5	11.39	68	4.8	3.1	0.9	0.9	3.2	0	0	0	0	0	0	26	5.39	5.75	6.75	5.05
676	62	1	28.04	0	0	1	0	0	0	222	35	153	171	92.05	200	14.3	8.1	4.89	63	4.4	3.4	0.9	0.9	3.8	0	0	0	0	0	0	28	6.89	5.35	6.35	4.37
677	46	1	23.67	1	1	0	0	0	0	192	33	132	134	108.19	226	14.4	6.9	1.25	61	4.3	3.3	0.9	0.9	3.2	0	0	0	0	0	0	26	6.09	4.81	5.81	4
678	63	1	25.56	0	0	0	0	1	0	208	62	132	71	84	275	13.6	5.7	1.43	68	5	3.5	0.9	0.9	3	0	1	0	0	0	0	25	0.59	2.36	3.36	2.13
679	67	0	28.62	1	0	1	0	0	0	254	43	191	101	94.07	204	14	8.5	2	68	3.9	3.4	0.9	0.9	3.2	0	0	0	0	0	0	27	3.71	4.91	5.91	4.44
680	51	1	24.46	0	0	0	0	0	0	153	42	94	83	85.69	196	13.6	3.8	1.15	68	5.3	3.5	0.9	0.9	3.8	0	1	0	0	0	0	30	2.96	2.63	3.63	2.24
681	68	1	23.59	1	0	0	0	1	0	208	45	142	107	70.89	199	15	6.3	3.13	63	4.6	2.8	0.9	0.9	3	0	0	0	0	1	0	32	3.76	3.63	4.63	3.16
682	69	0	29.65	0	0	1	1	0	0	234	55	131	238	110	308	14.3	7.1	1.1	40	5.6	4.3	1.1	1.1	5.3	0	0	2	1	0	1	48	6.36	3.25	4.25	2.38
683	53	0	22.62	0	1	0	1	0	0	161	52	87	110	93.19	245	14.3	4.7	0.92	47	4.8	3.6	1.1	1	4.5	0	0	1	0	0	0	40	3.25	2.1	3.1	1.67
684	70	1	24.96	0	1	0	0	0	0	191	51	119	107	84.52	227	13.6	8.4	1.24	52	4.6	3.3	1.1	1.2	3.8	0	0	0	0	1	0	30	3.22	2.75	3.75	2.33
685	74	1	25.61	1	1	0	0	1	0	158	54	85	94	99.12	266	13.3	5.8	0.87	47	5	3.7	0.9	1	3.7	0	1	0	0	1	0	38	2.41	1.92	2.92	1.57
686	58	0	24.17	0	0	0	0	0	0	167	52	100	73	89	318	13	6	1.44	42	4.3	3.5	0.9	1	4.1	0	0	0	0	0	0	33	1.47	2.2	3.2	1.92
687	75	0	25.89	0	0	0	1	0	0	182	52	110	100	95.71	304	12	7	1.15	52	4.5	3.2	0.9	0.9	3.7	0	0	1	0	0	0	30	2.84	2.5	3.5	2.12
688	76	0	25.1	0	0	1	0	0	0	213	53	114	232	74.04	253	14	7.3	0.75	52	4.4	3.2	0.9	1	3.4	0	0	0	0	0	0	23	6.41	3.03	4.03	2.15
689	60	1	29.24	1	0	1	0	0	0	218	47	147	122	92.41	360	12.4	5	1.26	52	4.6	3.2	0.9	1	3.1	0	0	0	0	0	0	32	4.14	3.65	4.65	3.13
690	77	1	24.97	0	1	0	0	0	0	178	46	109	117	72.7	379	14.68	4.8	3.44	52	4.5	3.2	0.9	1	3.9	0	0	0	0	0	0	28	4.05	2.88	3.88	2.37
691	81	1	26.5	0	0	1	0	0	0	252	45	189	88	86.69	218	13.68	4.4	3.47	52	4.8	3.4	1.4	1	4.4	0	0	0	0	1	0	36	2.91	4.59	5.59	4.2
692	65	1	28.13	1	0	1	1	0	0	240	40	167	167	89.95	298	14.1	9.7	4.82	63	4.4	2.7	0.6	0.8	3.5	0	0	0	0	0	0	21	6.21	5.01	6.01	4.18
693	82	1	25.28	0	1	1	0	0	0	235	26	182	133	81.52	259	13.3	5.9	0.92	63	4.3	3.2	0.9	0.9	3.1	0	1	0	0	0	0	31	7.09	8.02	9.02	7
694	83	1	24.58	1	0	0	0	1	0	153	38	96	94	70	326	13.4	4.8	1.24	68	5.1	3.5	0.9	0.9	3.2	0	1	0	0	1	0	23	3.93	3.02	4.02	2.53
695	67	1	24.35	1	1	0	0	0	0	162	36	105	105	73.87	229	14.2	5	1.19	63	4.6	2.8	0.9	0.9	3.1	0	0	0	0	0	0	25	4.65	3.5	4.5	2.92
696	84	1	27.53	1	1	1	0	0	1	267	56	153	291	76	227	12.8	8.6	0.56	68	5.1	3.5	1.1	1.1	3.2	0	0	0	0	0	1	27	7.16	3.77	4.77	2.73
697	65	1	21.6	1	0	0	2	1	0	198	44	127	135	79.59	201	13.6	7.3	1.18	63	4.8	2.8	0.6	0.8	4.1	0	0	0	0	0	0	23	4.87	3.5	4.5	2.89
698	48	0	26.12	0	0	0	0	1	0	151	46	89	81	71.66	173	16.7	3.9	1.08	60	4.5	2.9	0.9	1	3.2	0	0	0	0	0	0	31	2.46	2.29	3.29	1.93
699	57	0	23.11	0	0	0	1	0	0	171	29	114	142	85.16	330	13.1	3.9	0.8	41	5.3	4.2	1	1	5.3	0	1	2	1	0	0	38	6.9	4.91	5.91	3.93
700	48	0	23.51	1	0	0	0	0	0	179	27	123	146	103.1	274	13.8	7.5	7.04	68	4.7	3.4	0.9	0.9	3.8	0	0	0	0	0	0	35	7.33	5.64	6.64	4.56
701	71	0	22.19	0	0	0	0	0	0	206	40	144	108	87.7	298	13.05	8.3	6.56	63	4.5	2.7	1.1	1.1	4.1	0	0	0	0	0	0	28	4.31	4.14	5.14	3.6
702	73	0	25.69	0	0	1	0	0	0	234	57	132	224	76	261	15.7	5.9	7.23	65	4.4	3.2	1	0.9	3	0	0	0	0	0	0	27	5.94	3.1	4.1	2.32
703	61	1	28.52	1	1	1	0	0	0	221	45	144	159	94	327	13.5	8.4	1.22	57	4.9	3.2	0.9	0.8	3.3	0	0	0	0	0	0	28	5.48	3.91	4.91	3.2
704	53	0	25.1	0	1	0	1	0	0	214	46	115	266	103.73	236	13.3	6.1	1.52	57	5	3.2	0.9	0.9	4.1	0	0	1	0	0	0	31	7.62	3.66	4.66	2.5
705	72	1	25.76	1	1	1	0	0	1	239	47	177	77	101.03	224	13.7	6.7	3.22	54	5.5	3.6	0.8	0.8	3.7	0	1	0	0	0	0	38	2.14	4.09	5.09	3.77
706	67	0	25.3	0	1	0	1	1	0	197	59	119	97	72.48	273	15.3	4	4.34	57	5.1	3.2	0.8	0.9	3.8	0	1	1	0	0	0	27	2.16	2.35	3.35	2.02
707	57	1	26.3	1	0	0	1	0	0	210	45	143	110	94	262	15.7	4.8	3.82	40	5.5	4.2	0.8	0.9	5.6	0	1	2	1	0	0	48	3.88	3.67	4.67	3.18
708	61	0	30.39	0	1	0	0	0	0	202	52	129	107	73.02	262	14.9	4.6	4.2	57	4.5	3	0.9	1	4.1	0	0	0	0	0	0	30	3.13	2.89	3.89	2.48
709	64	1	24.78	1	0	0	0	0	0	165	44	94	137	67.74	203	14.3	7.3	0.92	57	4.5	3	0.9	0.9	4	0	0	0	0	0	0	35	4.93	2.76	3.76	2.14
710	45	1	21.33	0	1	0	0	0	0	186	43	124	94	97.84	287	14.2	4.1	1.01	57	4.6	3	0.9	0.9	4.2	0	0	0	0	1	0	36	3.4	3.32	4.32	2.88
711	61	1	24.67	1	0	0	0	1	0	165	55	93	86	100.42	198	13.3	6.5	1.5	62	4.3	3.4	0.9	1	2.8	0	0	0	0	0	0	25	1.94	2	3	1.69
712	59	1	25.13	0	1	0	0	1	0	191	39	133	97	102.53	242	11.2	5.6	0.79	66	4.7	3.3	0.9	0.9	3.1	0	0	0	0	0	0	26	3.96	3.91	4.91	3.41
713	64	1	26.18	0	1	1	0	0	0	212	35	138	196	82.82	195	11.1	4.4	3.07	61	4.5	2.8	0.9	0.9	3.6	0	0	0	0	0	0	36	7.48	5.06	6.06	3.94
714	59	1	23.62	1	1	0	0	1	0	168	58	83	134	110.85	205	13.3	9.3	1.34	61	4.5	2.8	0.9	1	3.7	0	0	0	0	0	0	27	3.64	1.89	2.89	1.43
715	59	1	25.43	0	1	1	0	1	0	237	59	126	260	69.85	225	11.2	8.9	1.12	44	5	4.1	0.9	0.9	5	0	0	0	0	0	0	35	6.44	3.02	4.02	2.14
716	83	0	23.85	0	1	0	0	0	0	172	29	118	127	87	215	13.7	6.9	1.31	61	4.4	2.8	0.9	1	2.9	0	0	0	0	0	1	26	6.41	4.94	5.94	4.07
717	65	0	24.39	0	0	0	0	0	0	195	45	104	228	72.14	160	12.5	6.9	1.02	66	5	3.4	0.9	0.9	3.6	0	1	0	0	0	0	23	7.05	3.32	4.32	2.31
718	67	0	24.69	1	0	0	0	1	0	132	34	82	79	77.86	213	13.6	7.4	1.03	65	4.4	3	0.9	1	3.5	0	0	0	0	0	0	25	3.66	2.88	3.88	2.41
719	73	0	23.52	1	1	0	0	0	0	135	44	79	60	107.74	242	12.5	5.8	1.36	63	4.5	2.7	0.9	1.1	2.8	0	0	0	0	1	0	32	1.35	2.07	3.07	1.8
720	59	1	24.1	1	1	1	0	0	1	251	73	124	270	102	230	12.1	8.3	1.12	67	5	3.5	1.1	1	3.5	0	1	0	0	0	0	26	5.68	2.44	3.44	1.7
721	74	1	24.76	0	0	0	0	1	0	193	45	124	120	93.45	208	13.2	7.4	8.81	64	5.5	3	0.8	1.2	3.1	0	1	0	0	0	0	25	4.26	3.29	4.29	2.76
722	57	1	24.3	0	0	0	0	1	0	152	57	82	66	107.58	308	11	4.7	1.2	59	5.1	3.1	0.8	0.8	3.2	0	1	0	0	0	0	39	0.64	1.67	2.67	1.44
723	66	0	25.3	1	0	0	0	0	0	130	43	68	96	94.4	284	12.2	9.9	1.92	41	5	4.1	1	1	5.8	0	0	0	2	0	0	33	3.49	2.03	3.03	1.58
724	57	0	24.39	0	0	0	0	0	0	184	43	117	118	69.16	225	12.6	8.5	0.65	67	5.4	2.8	0.9	1	2.9	0	1	0	0	0	0	33	4.38	3.27	4.27	2.72
725	80	0	23.78	1	0	0	0	0	0	185	40	128	83	74.27	283	11.3	5	0.81	62	4.5	2.8	1.1	0.9	2.9	0	0	0	0	0	0	20	3.17	3.62	4.62	3.2
726	82	1	23.29	0	0	0	0	0	0	222	55	140	136	90	235	13.4	6.1	1.21	64	4.8	2.8	1	1	3.1	0	0	0	0	0	0	29	3.93	3.04	4.04	2.55
727	68	0	27.67	1	0	1	0	0	0	217	46	142	146	84.16	265	13.6	8.4	2.23	67	4.8	3.4	0.9	1	3.6	0	0	0	0	0	0	30	5.02	3.72	4.72	3.09
728	60	1	25.13	0	0	0	0	0	0	218	54	107	285	78	239	12.2	6.2	3.53	64	5	2.9	0.9	0.9	3	0	1	0	0	0	0	32	7.22	3.04	4.04	1.98
729	79	0	28.18	0	0	1	0	1	1	289	63	175	256	83.23	195	13.1	4.9	1.23	57	5.4	3.4	0.8	1	3.5	0	1	0	0	0	0	28	6.09	3.59	4.59	2.78
730	74	0	22.62	1	1	0	0	1	0	193	60	117	82	99	135	13.7	4.1	3.35	61	5.2	3.1	0.8	0.9	3.2	0	1	0	0	0	0	35	1.36	2.22	3.22	1.95
731	64	1	23.58	1	0	0	0	0	0	206	46	141	95	104.18	254	13	4.8	3.83	60	4.7	2.9	0.8	1	3	0	0	0	0	0	0	31	3.15	3.48	4.48	3.07
732	68	1	23.35	0	1	0	0	0	0	191	43	128	102	68.94	175	14.6	4.7	3.21	62	4.5	2.8	1	0.8	3.4	0	0	0	0	0	0	22	3.75	3.45	4.45	2.98
733	71	1	24.53	0	0	0	0	0	0	157	36	94	136	72.05	153	14.5	7.3	0.93	59	4.5	2.9	1	0.9	3.7	0	0	0	0	0	0	24	5.77	3.37	4.37	2.61
734	52	1	21.6	0	1	0	1	0	0	185	37	124	119	86	145	16.4	3.9	1.02	64	4.5	2.7	1.2	0.9	2.9	0	0	0	0	0	0	28	5.07	3.99	4.99	3.35
735	68	1	23.12	0	0	0	0	1	0	165	56	93	81	93.63	145	12	6.5	0.51	65	4.7	3.5	0.9	0.8	3.4	0	0	0	0	0	0	26	1.6	1.95	2.95	1.66
736	58	1	22.11	0	1	0	1	1	0	185	41	128	82	70.32	159	15.1	5	0.97	63	4.5	2.7	0.9	0.9	3.1	0	0	0	0	0	0	28	3.01	3.52	4.52	3.12
737	63	1	22.51	0	1	0	0	0	0	227	33	160	170	71.49	186	13.6	4.1	2.25	61	4.4	2.8	1.1	0.9	3.7	0	0	0	0	0	0	29	7.12	5.88	6.88	4.85
738	58	1	21.19	0	0	0	0	1	0	163	51	88	119	75.06	183	12.5	7.5	0.52	62	4.5	2.8	1	0.8	3.5	0	0	0	0	0	0	29	3.68	2.19	3.19	1.73
739	58	1	25.43	1	0	1	0	1	0	219	51	120	240	93	265	14.1	5.7	1.3	43	5	4	1.2	0.9	5.6	0	0	0	1	0	0	37	6.73	3.29	4.29	2.35
740	82	0	22.85	0	1	0	0	0	0	172	31	113	142	77.6	198	12.1	5.3	2.49	61	4.5	2.8	1	0.8	2.9	0	0	0	0	0	0	28	6.61	4.56	5.56	3.65
741	64	0	24.39	0	0	0	0	0	0	175	36	99	201	81	199	12.9	4.2	0.2	65	4.9	3.9	0.9	0.9	3.7	0	0	0	0	0	0	25	7.47	3.87	4.87	2.75
