# Supplementary material for: Atherogenic index of plasma is an independent predictor of mitral annular calcification
Source: BMC Cardiovasc Disord. 2022 Nov 30;22:511. doi: 10.1186/s12872-022-02891-4 (PMC9710030; doi:10.1186/s12872-022-02891-4)
Supplement: Supplementary file 2 — Supplementary Material 2: Supplement file for ROC curve analysis [file 12872_2022_2891_MOESM2_ESM.xlsx]

## Sheet: Sheet1
Area Under the Curve
Test Result Variable(s)	Area	Std. Errora	Asymptotic Sig.b	Asymptotic 95% Confidence Interval
				Lower Bound	Upper Bound
Atherogenic index of plasma	0.771719	0.0173145	1.07945e-36	0.737783	0.805654
Atherogenic coefficient	0.727554	0.0189356	3.10176e-26	0.690441	0.764667
Castelli’s risk index I	0.727554	0.0189356	3.10176e-26	0.690441	0.764667
Castelli’s risk index II	0.672105	0.0202839	1.10842e-15	0.632349	0.711861
Triglyceride	0.719264	0.0193257	1.78461e-24	0.681386	0.757142
The test result variable(s): Atherogenic index of plasma, Atherogenic coefficient , Castelli’s risk index I, Castelli’s risk index II, Triglyceride has at least one tie between the positive actual state group and the negative actual state group. Statistics may be biased.
a. Under the nonparametric assumption
b. Null hypothesis: true area = 0.5
Coordinates of the Curve
Test Result Variable(s)	Positive if Greater Than or Equal Toa	Sensitivity	1 - Specificity
Atherogenic index of plasma	-0.732657	1	1
	0.281447	1	0.996815
	0.44211	1	0.993631
	0.612679	1	0.987261
	0.698226	1	0.984076
	0.769314	1	0.980892
	0.831543	1	0.977707
	0.934542	1	0.974522
	1.05392	0.997658	0.974522
	1.12501	0.997658	0.971338
	1.13324	0.997658	0.968153
	1.14791	0.997658	0.964968
	1.16512	0.997658	0.961783
	1.19404	0.997658	0.958599
	1.2318	0.997658	0.955414
	1.27392	0.995316	0.952229
	1.30388	0.995316	0.949045
	1.32814	0.995316	0.94586
	1.35181	0.995316	0.942675
	1.37421	0.995316	0.93949
	1.43249	0.995316	0.936306
	1.51485	0.995316	0.933121
	1.55769	0.995316	0.929936
	1.56337	0.992974	0.929936
	1.58243	0.992974	0.926752
	1.59999	0.992974	0.920382
	1.61074	0.992974	0.917197
	1.62289	0.992974	0.914013
	1.64838	0.992974	0.910828
	1.69656	0.992974	0.907643
	1.74227	0.992974	0.904459
	1.79086	0.992974	0.901274
	1.85291	0.990632	0.901274
	1.90813	0.990632	0.898089
	1.9363	0.990632	0.894904
	1.9558	0.990632	0.89172
	1.98091	0.990632	0.888535
	1.9958	0.990632	0.88535
	2.00114	0.990632	0.882166
	2.03234	0.990632	0.878981
	2.06685	0.990632	0.875796
	2.10759	0.990632	0.872611
	2.15156	0.990632	0.869427
	2.17822	0.990632	0.866242
	2.19861	0.990632	0.863057
	2.20102	0.990632	0.856688
	2.2197	0.990632	0.853503
	2.25667	0.990632	0.850318
	2.28469	0.990632	0.847134
	2.30292	0.990632	0.843949
	2.35064	0.990632	0.840764
	2.39808	0.98829	0.840764
	2.40883	0.98829	0.83758
	2.4147	0.98829	0.834395
	2.42036	0.98829	0.83121
	2.43077	0.98829	0.828025
	2.44859	0.98829	0.824841
	2.48392	0.98829	0.821656
	2.51434	0.98829	0.818471
	2.55322	0.98829	0.815287
	2.60177	0.98829	0.812102
	2.61899	0.98829	0.808917
	2.62759	0.98829	0.805732
	2.69232	0.98829	0.802548
	2.75715	0.98829	0.799363
	2.76439	0.98829	0.796178
	2.76894	0.98829	0.792994
	2.7816	0.98829	0.789809
	2.80673	0.985948	0.789809
	2.83071	0.985948	0.786624
	2.85025	0.985948	0.783439
	2.86498	0.985948	0.780255
	2.88489	0.985948	0.77707
	2.903	0.985948	0.773885
	2.90917	0.985948	0.770701
	2.91673	0.985948	0.767516
	2.9264	0.983607	0.767516
	2.94517	0.983607	0.764331
	2.96202	0.983607	0.757962
	2.98803	0.983607	0.754777
	3.0328	0.981265	0.751592
	3.06596	0.981265	0.748408
	3.09118	0.981265	0.745223
	3.10795	0.981265	0.742038
	3.11053	0.981265	0.738854
	3.1201	0.981265	0.735669
	3.13155	0.981265	0.732484
	3.135	0.981265	0.729299
	3.14292	0.978923	0.729299
	3.158	0.978923	0.726115
	3.16827	0.978923	0.72293
	3.19033	0.978923	0.719745
	3.2143	0.978923	0.716561
	3.2256	0.978923	0.713376
	3.236	0.976581	0.713376
	3.24641	0.976581	0.710191
	3.27224	0.976581	0.707006
	3.30749	0.974239	0.707006
	3.33663	0.974239	0.703822
	3.35623	0.971897	0.703822
	3.36482	0.971897	0.700637
	3.37033	0.969555	0.700637
	3.37736	0.969555	0.694268
	3.38601	0.967213	0.694268
	3.39424	0.967213	0.691083
	3.39804	0.967213	0.687898
	3.40243	0.967213	0.684713
	3.41481	0.964871	0.684713
	3.43003	0.962529	0.681529
	3.43682	0.960187	0.681529
	3.44812	0.957845	0.681529
	3.46992	0.955504	0.681529
	3.48299	0.955504	0.678344
	3.48629	0.953162	0.678344
	3.49341	0.953162	0.675159
	3.50298	0.95082	0.675159
	3.50957	0.95082	0.671975
	3.51234	0.95082	0.66879
	3.52619	0.95082	0.665605
	3.55862	0.95082	0.66242
	3.58163	0.948478	0.66242
	3.58796	0.946136	0.66242
	3.60174	0.943794	0.66242
	3.61386	0.941452	0.66242
	3.61587	0.941452	0.659236
	3.62625	0.93911	0.659236
	3.636	0.93911	0.656051
	3.64912	0.93911	0.652866
	3.66387	0.93911	0.649682
	3.66704	0.936768	0.649682
	3.67379	0.936768	0.646497
	3.68596	0.932084	0.633758
	3.69255	0.929742	0.633758
	3.6952	0.929742	0.630573
	3.70206	0.9274	0.630573
	3.70759	0.9274	0.627389
	3.72992	0.9274	0.624204
	3.75651	0.9274	0.621019
	3.76646	0.925059	0.617834
	3.77555	0.925059	0.61465
	3.78216	0.922717	0.61465
	3.79644	0.922717	0.611465
	3.81349	0.922717	0.60828
	3.82094	0.922717	0.605096
	3.84093	0.920375	0.595541
	3.85891	0.918033	0.595541
	3.85986	0.915691	0.592357
	3.86881	0.915691	0.589172
	3.87951	0.915691	0.585987
	3.8839	0.915691	0.579618
	3.8873	0.915691	0.576433
	3.88923	0.913349	0.576433
	3.89478	0.913349	0.573248
	3.90831	0.911007	0.573248
	3.92434	0.908665	0.573248
	3.9326	0.908665	0.570064
	3.93659	0.908665	0.563694
	3.9478	0.906323	0.563694
	3.95647	0.903981	0.563694
	3.95762	0.903981	0.56051
	3.95911	0.901639	0.56051
	3.96085	0.899297	0.55414
	3.96199	0.899297	0.550955
	3.97875	0.896956	0.550955
	3.99546	0.896956	0.547771
	4.00816	0.894614	0.544586
	4.02874	0.894614	0.541401
	4.04131	0.894614	0.538217
	4.04845	0.894614	0.535032
	4.05273	0.894614	0.531847
	4.05597	0.894614	0.528662
	4.05912	0.892272	0.528662
	4.06096	0.892272	0.525478
	4.07087	0.88993	0.525478
	4.09884	0.887588	0.525478
	4.12953	0.887588	0.522293
	4.1422	0.887588	0.519108
	4.14296	0.887588	0.515924
	4.1504	0.882904	0.515924
	4.17025	0.882904	0.512739
	4.18956	0.880562	0.512739
	4.19819	0.87822	0.512739
	4.20372	0.87822	0.509554
	4.21395	0.875878	0.509554
	4.22838	0.873536	0.506369
	4.24168	0.871194	0.506369
	4.24773	0.871194	0.503185
	4.2539	0.871194	0.5
	4.27289	0.868852	0.493631
	4.28713	0.868852	0.490446
	4.29195	0.866511	0.487261
	4.29635	0.866511	0.484076
	4.29911	0.864169	0.484076
	4.30744	0.861827	0.484076
	4.31535	0.859485	0.477707
	4.32007	0.857143	0.477707
	4.32424	0.857143	0.474522
	4.33097	0.854801	0.474522
	4.33871	0.854801	0.468153
	4.34272	0.852459	0.468153
	4.34587	0.852459	0.464968
	4.35576	0.852459	0.461783
	4.36671	0.850117	0.461783
	4.37079	0.850117	0.458599
	4.37832	0.850117	0.455414
	4.38486	0.850117	0.452229
	4.39982	0.847775	0.452229
	4.42725	0.847775	0.449045
	4.44083	0.847775	0.44586
	4.44181	0.845433	0.44586
	4.44346	0.845433	0.442675
	4.44694	0.845433	0.43949
	4.46047	0.843091	0.43949
	4.47536	0.840749	0.43949
	4.48195	0.840749	0.436306
	4.50387	0.840749	0.433121
	4.52595	0.838407	0.429936
	4.54147	0.836066	0.429936
	4.56778	0.833724	0.429936
	4.60517	0.831382	0.429936
	4.62996	0.82904	0.429936
	4.63821	0.826698	0.429936
	4.64709	0.824356	0.426752
	4.65471	0.824356	0.423567
	4.66091	0.822014	0.423567
	4.66195	0.819672	0.423567
	4.6633	0.81733	0.423567
	4.67583	0.814988	0.423567
	4.69102	0.814988	0.420382
	4.69885	0.812646	0.420382
	4.71454	0.810304	0.420382
	4.73268	0.807963	0.420382
	4.75542	0.807963	0.417197
	4.78433	0.805621	0.414013
	4.79968	0.803279	0.414013
	4.80372	0.803279	0.410828
	4.82031	0.803279	0.407643
	4.83904	0.800937	0.407643
	4.84391	0.800937	0.404459
	4.85682	0.796253	0.404459
	4.86993	0.796253	0.401274
	4.88372	0.793911	0.401274
	4.89862	0.791569	0.401274
	4.90553	0.791569	0.398089
	4.91637	0.789227	0.398089
	4.92417	0.786885	0.398089
	4.92923	0.786885	0.394904
	4.95296	0.786885	0.39172
	4.97744	0.786885	0.388535
	4.98502	0.784543	0.388535
	4.99915	0.782201	0.388535
	5.01075	0.779859	0.388535
	5.01377	0.779859	0.38535
	5.01669	0.779859	0.382166
	5.01934	0.777518	0.382166
	5.02526	0.777518	0.378981
	5.04551	0.775176	0.378981
	5.06375	0.772834	0.378981
	5.06961	0.770492	0.378981
	5.07568	0.770492	0.375796
	5.07823	0.76815	0.375796
	5.09142	0.76815	0.372611
	5.10649	0.76815	0.369427
	5.11061	0.765808	0.369427
	5.11996	0.763466	0.369427
	5.12929	0.761124	0.369427
	5.13612	0.761124	0.366242
	5.14507	0.761124	0.363057
	5.1533	0.761124	0.359873
	5.164	0.761124	0.356688
	5.17482	0.758782	0.356688
	5.18549	0.75644	0.356688
	5.19528	0.75644	0.353503
	5.20183	0.754098	0.353503
	5.21213	0.754098	0.350318
	5.22899	0.754098	0.347134
	5.23942	0.751756	0.347134
	5.24334	0.749415	0.347134
	5.27727	0.749415	0.343949
	5.31388	0.749415	0.340764
	5.32245	0.749415	0.33758
	5.32654	0.747073	0.33758
	5.32883	0.744731	0.334395
	5.33291	0.742389	0.33121
	5.34132	0.742389	0.328025
	5.35684	0.737705	0.328025
	5.37549	0.737705	0.324841
	5.387	0.735363	0.324841
	5.39549	0.735363	0.321656
	5.41356	0.735363	0.318471
	5.43345	0.733021	0.318471
	5.44756	0.733021	0.315287
	5.4555	0.730679	0.315287
	5.46207	0.728337	0.315287
	5.47384	0.725995	0.315287
	5.48097	0.725995	0.312102
	5.49147	0.725995	0.308917
	5.50168	0.725995	0.305732
	5.51992	0.721311	0.305732
	5.54318	0.71897	0.305732
	5.55144	0.716628	0.305732
	5.55855	0.714286	0.305732
	5.5689	0.711944	0.305732
	5.57816	0.709602	0.305732
	5.58253	0.70726	0.305732
	5.58473	0.70726	0.302548
	5.58693	0.704918	0.302548
	5.5905	0.702576	0.302548
	5.59702	0.700234	0.302548
	5.6066	0.697892	0.302548
	5.61333	0.69555	0.302548
	5.61757	0.690867	0.302548
	5.62102	0.688525	0.302548
	5.6252	0.686183	0.302548
	5.62972	0.686183	0.299363
	5.63233	0.683841	0.299363
	5.64812	0.681499	0.299363
	5.66269	0.681499	0.296178
	5.66538	0.681499	0.292994
	5.66814	0.679157	0.292994
	5.67468	0.674473	0.292994
	5.68958	0.674473	0.289809
	5.70633	0.672131	0.289809
	5.71534	0.669789	0.289809
	5.71887	0.669789	0.286624
	5.7265	0.667447	0.283439
	5.73617	0.665105	0.283439
	5.7447	0.660422	0.283439
	5.75098	0.65808	0.283439
	5.75348	0.65808	0.280255
	5.75727	0.655738	0.280255
	5.76641	0.653396	0.280255
	5.77581	0.651054	0.27707
	5.78037	0.651054	0.273885
	5.78433	0.648712	0.273885
	5.79251	0.64637	0.273885
	5.80062	0.644028	0.273885
	5.81202	0.641686	0.273885
	5.82992	0.641686	0.270701
	5.84125	0.641686	0.267516
	5.84383	0.639344	0.267516
	5.85154	0.637002	0.267516
	5.86069	0.63466	0.267516
	5.86543	0.632319	0.267516
	5.86977	0.632319	0.264331
	5.87554	0.629977	0.264331
	5.88123	0.629977	0.261146
	5.8876	0.627635	0.261146
	5.89672	0.625293	0.261146
	5.9058	0.620609	0.261146
	5.912	0.620609	0.257962
	5.91818	0.618267	0.257962
	5.92608	0.615925	0.257962
	5.93011	0.613583	0.257962
	5.93366	0.611241	0.257962
	5.94	0.608899	0.257962
	5.95485	0.608899	0.254777
	5.96664	0.608899	0.251592
	5.96795	0.606557	0.251592
	5.9692	0.604215	0.251592
	5.97147	0.599532	0.251592
	5.9746	0.59719	0.251592
	5.97735	0.594848	0.251592
	5.98014	0.592506	0.251592
	5.98354	0.590164	0.251592
	5.99005	0.590164	0.248408
	5.9958	0.587822	0.248408
	6.00877	0.58548	0.248408
	6.0329	0.583138	0.248408
	6.04678	0.580796	0.248408
	6.0495	0.580796	0.245223
	6.05962	0.578454	0.245223
	6.07092	0.576112	0.245223
	6.0739	0.576112	0.242038
	6.08023	0.57377	0.238854
	6.08745	0.57377	0.235669
	6.08992	0.57377	0.232484
	6.10603	0.569087	0.232484
	6.122	0.569087	0.229299
	6.12532	0.564403	0.229299
	6.13539	0.562061	0.229299
	6.14859	0.559719	0.226115
	6.15747	0.555035	0.226115
	6.16536	0.555035	0.22293
	6.17603	0.552693	0.22293
	6.19182	0.552693	0.219745
	6.20407	0.550351	0.219745
	6.21011	0.550351	0.213376
	6.21814	0.548009	0.213376
	6.22316	0.545667	0.213376
	6.22411	0.545667	0.210191
	6.22599	0.545667	0.207006
	6.22997	0.543326	0.207006
	6.2346	0.540984	0.207006
	6.23891	0.538642	0.207006
	6.2625	0.5363	0.207006
	6.2906	0.533958	0.207006
	6.2981	0.531616	0.207006
	6.30388	0.531616	0.203822
	6.31297	0.529274	0.203822
	6.32291	0.52459	0.203822
	6.33064	0.52459	0.200637
	6.34697	0.522248	0.200637
	6.36177	0.519906	0.200637
	6.36518	0.519906	0.197452
	6.37802	0.519906	0.191083
	6.38913	0.519906	0.187898
	6.39123	0.517564	0.187898
	6.39399	0.512881	0.187898
	6.39723	0.508197	0.187898
	6.4053	0.505855	0.187898
	6.41263	0.505855	0.184713
	6.4136	0.503513	0.184713
	6.42	0.503513	0.181529
	6.42636	0.501171	0.181529
	6.43065	0.498829	0.181529
	6.43663	0.496487	0.181529
	6.43997	0.494145	0.181529
	6.44293	0.494145	0.178344
	6.44779	0.491803	0.178344
	6.45679	0.489461	0.178344
	6.47124	0.487119	0.178344
	6.48088	0.487119	0.175159
	6.48392	0.487119	0.171975
	6.48882	0.484778	0.171975
	6.49206	0.484778	0.16879
	6.49302	0.484778	0.165605
	6.51289	0.484778	0.16242
	6.53725	0.482436	0.159236
	6.54617	0.480094	0.159236
	6.55067	0.477752	0.156051
	6.55178	0.477752	0.152866
	6.56251	0.47541	0.152866
	6.5743	0.47541	0.149682
	6.57794	0.473068	0.149682
	6.58683	0.470726	0.149682
	6.59408	0.470726	0.146497
	6.59573	0.468384	0.146497
	6.59735	0.466042	0.146497
	6.60356	0.4637	0.146497
	6.6115	0.4637	0.143312
	6.62066	0.4637	0.140127
	6.63128	0.461358	0.140127
	6.63538	0.459016	0.140127
	6.6446	0.456674	0.140127
	6.66452	0.456674	0.136943
	6.68284	0.454333	0.136943
	6.69289	0.451991	0.136943
	6.69676	0.451991	0.133758
	6.70098	0.447307	0.133758
	6.70816	0.444965	0.133758
	6.71884	0.442623	0.133758
	6.72597	0.442623	0.130573
	6.72816	0.442623	0.127389
	6.73347	0.440281	0.127389
	6.74156	0.433255	0.127389
	6.74698	0.428571	0.127389
	6.75281	0.42623	0.127389
	6.76907	0.423888	0.127389
	6.78093	0.421546	0.127389
	6.78525	0.419204	0.127389
	6.79336	0.416862	0.127389
	6.80274	0.41452	0.127389
	6.8123	0.412178	0.127389
	6.82782	0.409836	0.127389
	6.84217	0.409836	0.124204
	6.84574	0.405152	0.124204
	6.84996	0.40281	0.124204
	6.85456	0.400468	0.124204
	6.86502	0.400468	0.121019
	6.88209	0.398126	0.121019
	6.88957	0.398126	0.117834
	6.89438	0.395785	0.117834
	6.90446	0.395785	0.11465
	6.91336	0.393443	0.11465
	6.92269	0.388759	0.11465
	6.93068	0.386417	0.11465
	6.93647	0.384075	0.11465
	6.94788	0.381733	0.11465
	6.9726	0.381733	0.111465
	6.99892	0.381733	0.10828
	7.01694	0.379391	0.10828
	7.02694	0.377049	0.10828
	7.02902	0.372365	0.10828
	7.0338	0.370023	0.10828
	7.04246	0.367681	0.10828
	7.06491	0.367681	0.105096
	7.08388	0.362998	0.105096
	7.08697	0.362998	0.101911
	7.09805	0.362998	0.0987261
	7.10968	0.362998	0.0955414
	7.1157	0.360656	0.0955414
	7.12743	0.360656	0.0923567
	7.14117	0.358314	0.0923567
	7.15194	0.355972	0.0923567
	7.16169	0.355972	0.089172
	7.17982	0.355972	0.0859873
	7.19745	0.348946	0.0796178
	7.20915	0.346604	0.0796178
	7.21709	0.346604	0.0764331
	7.21891	0.346604	0.0732484
	7.22243	0.344262	0.0732484
	7.22777	0.344262	0.0700637
	7.23503	0.34192	0.0700637
	7.24404	0.337237	0.0700637
	7.25046	0.334895	0.0700637
	7.26092	0.332553	0.0700637
	7.27552	0.332553	0.066879
	7.28349	0.332553	0.0636943
	7.28763	0.330211	0.0636943
	7.29286	0.327869	0.0636943
	7.30145	0.327869	0.0605096
	7.31335	0.325527	0.0605096
	7.32207	0.323185	0.0605096
	7.32691	0.320843	0.0605096
	7.33279	0.320843	0.0573248
	7.36234	0.318501	0.0573248
	7.42432	0.318501	0.0541401
	7.46106	0.316159	0.0541401
	7.46569	0.311475	0.0541401
	7.46973	0.311475	0.0509554
	7.4741	0.309133	0.0509554
	7.47978	0.306792	0.0509554
	7.49691	0.30445	0.0477707
	7.51346	0.302108	0.0477707
	7.52413	0.299766	0.0477707
	7.54308	0.297424	0.044586
	7.56427	0.29274	0.044586
	7.5767	0.29274	0.0414013
	7.57794	0.290398	0.0414013
	7.57973	0.290398	0.0382166
	7.5849	0.288056	0.0382166
	7.59037	0.285714	0.0382166
	7.59897	0.283372	0.0382166
	7.60775	0.278689	0.0382166
	7.61554	0.276347	0.0382166
	7.6224	0.276347	0.0350318
	7.63723	0.274005	0.0350318
	7.65629	0.271663	0.0350318
	7.6637	0.269321	0.0350318
	7.66782	0.266979	0.0350318
	7.6734	0.264637	0.0350318
	7.68249	0.262295	0.0350318
	7.69569	0.259953	0.0350318
	7.70436	0.257611	0.0350318
	7.70874	0.257611	0.0318471
	7.71257	0.255269	0.0318471
	7.7149	0.252927	0.0318471
	7.72636	0.250585	0.0318471
	7.74014	0.248244	0.0318471
	7.7447	0.245902	0.0318471
	7.7538	0.24356	0.0318471
	7.7629	0.241218	0.0318471
	7.77245	0.238876	0.0318471
	7.78937	0.236534	0.0318471
	7.79863	0.234192	0.0318471
	7.80549	0.23185	0.0318471
	7.81426	0.229508	0.0318471
	7.82301	0.227166	0.0318471
	7.82981	0.224824	0.0318471
	7.83143	0.222482	0.0318471
	7.83657	0.220141	0.0318471
	7.8434	0.213115	0.0318471
	7.84847	0.213115	0.0286624
	7.85243	0.213115	0.0254777
	7.85725	0.210773	0.0254777
	7.86402	0.208431	0.0254777
	7.88622	0.206089	0.0254777
	7.91038	0.206089	0.022293
	7.93284	0.203747	0.022293
	7.95166	0.201405	0.022293
	7.98191	0.199063	0.022293
	8.01366	0.196721	0.022293
	8.01959	0.194379	0.022293
	8.03158	0.192037	0.022293
	8.04583	0.189696	0.022293
	8.05326	0.187354	0.022293
	8.06032	0.185012	0.022293
	8.06831	0.18267	0.022293
	8.07361	0.180328	0.022293
	8.0786	0.177986	0.022293
	8.09786	0.175644	0.022293
	8.12186	0.173302	0.022293
	8.14263	0.168618	0.022293
	8.15927	0.166276	0.022293
	8.18809	0.163934	0.022293
	8.21497	0.161593	0.022293
	8.21986	0.159251	0.022293
	8.23425	0.159251	0.0191083
	8.24636	0.156909	0.0191083
	8.24836	0.154567	0.0191083
	8.24931	0.152225	0.0191083
	8.25668	0.149883	0.0191083
	8.27217	0.147541	0.0191083
	8.28211	0.147541	0.0159236
	8.2883	0.145199	0.0159236
	8.3141	0.142857	0.0159236
	8.34074	0.140515	0.0159236
	8.3696	0.135831	0.0159236
	8.40305	0.133489	0.0159236
	8.41526	0.131148	0.0159236
	8.41932	0.128806	0.0159236
	8.42674	0.126464	0.0159236
	8.45094	0.124122	0.0159236
	8.49456	0.12178	0.0159236
	8.53122	0.119438	0.0159236
	8.55672	0.117096	0.0159236
	8.57674	0.114754	0.0159236
	8.59141	0.11007	0.0159236
	8.60155	0.107728	0.0159236
	8.60579	0.105386	0.0159236
	8.61962	0.103044	0.0159236
	8.64581	0.100703	0.0159236
	8.6732	0.0983607	0.0159236
	8.7011	0.0960187	0.0159236
	8.72546	0.0936768	0.0159236
	8.73884	0.0913349	0.0159236
	8.76386	0.088993	0.0159236
	8.7894	0.0866511	0.0159236
	8.79517	0.0843091	0.0159236
	8.79918	0.0819672	0.0159236
	8.83985	0.0772834	0.0159236
	8.88055	0.0749415	0.0159236
	8.88529	0.0725995	0.0159236
	8.88797	0.0702576	0.0159236
	8.91967	0.0679157	0.0159236
	8.96024	0.0655738	0.0159236
	8.97177	0.0632319	0.0159236
	8.98563	0.0608899	0.0159236
	9.02213	0.058548	0.0159236
	9.05367	0.0562061	0.0159236
	9.09955	0.0538642	0.0159236
	9.20014	0.0515222	0.0159236
	9.28908	0.0491803	0.0159236
	9.32102	0.0491803	0.0127389
	9.34863	0.0468384	0.0127389
	9.37228	0.0444965	0.0127389
	9.40082	0.0421546	0.0127389
	9.47531	0.0398126	0.0127389
	9.56538	0.0374707	0.0127389
	9.6276	0.0351288	0.0127389
	9.66351	0.0327869	0.0127389
	9.69034	0.030445	0.0127389
	9.70279	0.028103	0.0127389
	9.72484	0.0257611	0.0127389
	9.76085	0.0257611	0.00955414
	9.78092	0.0234192	0.00636943
	9.8158	0.0210773	0.00636943
	9.88134	0.0187354	0.00636943
	9.95783	0.0163934	0.00636943
	10.0231	0.0163934	0.00318471
	10.0529	0.0140515	0.00318471
	10.0669	0.0117096	0.00318471
	10.0819	0.00936768	0.00318471
	10.1237	0.00702576	0.00318471
	10.236	0.00468384	0.00318471
	10.342	0.00234192	0.00318471
	10.4805	0.00234192	0
	11.5912	0	0
Atherogenic coefficient	0.397183	1	1
	1.4092	1	0.996815
	1.44061	1	0.993631
	1.46714	1	0.990446
	1.47482	1	0.987261
	1.51737	1	0.984076
	1.57815	1	0.980892
	1.60031	1	0.977707
	1.61215	1	0.974522
	1.64538	1	0.971338
	1.67302	1	0.968153
	1.68324	1	0.964968
	1.70168	1	0.961783
	1.72199	1	0.958599
	1.74762	1	0.955414
	1.76648	0.997658	0.955414
	1.82481	0.997658	0.952229
	1.88139	0.997658	0.949045
	1.88762	0.997658	0.94586
	1.89477	0.997658	0.942675
	1.90192	0.997658	0.93949
	1.90964	0.997658	0.936306
	1.91227	0.997658	0.933121
	1.91745	0.997658	0.929936
	1.93611	0.997658	0.926752
	1.96574	0.997658	0.923567
	1.99256	0.997658	0.920382
	2.00737	0.997658	0.914013
	2.01951	0.997658	0.910828
	2.03944	0.997658	0.907643
	2.05958	0.997658	0.904459
	2.07793	0.997658	0.901274
	2.08999	0.997658	0.898089
	2.09423	0.997658	0.894904
	2.09673	0.997658	0.89172
	2.13778	0.997658	0.888535
	2.18246	0.997658	0.88535
	2.18941	0.997658	0.882166
	2.19381	0.997658	0.878981
	2.19965	0.995316	0.878981
	2.21359	0.995316	0.875796
	2.22443	0.995316	0.872611
	2.22581	0.992974	0.872611
	2.23461	0.990632	0.872611
	2.24564	0.98829	0.872611
	2.25472	0.98829	0.869427
	2.27094	0.98829	0.866242
	2.28378	0.98829	0.863057
	2.28938	0.98829	0.859873
	2.30304	0.98829	0.856688
	2.31504	0.985948	0.856688
	2.31956	0.985948	0.853503
	2.3325	0.983607	0.850318
	2.34257	0.983607	0.847134
	2.34462	0.983607	0.843949
	2.34788	0.983607	0.840764
	2.35403	0.983607	0.83758
	2.36139	0.983607	0.83121
	2.36667	0.983607	0.828025
	2.37135	0.981265	0.828025
	2.39932	0.981265	0.824841
	2.42584	0.981265	0.821656
	2.43274	0.981265	0.818471
	2.45251	0.981265	0.815287
	2.4697	0.981265	0.812102
	2.47636	0.978923	0.812102
	2.48524	0.974239	0.808917
	2.49297	0.974239	0.805732
	2.49773	0.974239	0.802548
	2.50323	0.974239	0.799363
	2.50667	0.974239	0.796178
	2.50761	0.974239	0.792994
	2.52274	0.974239	0.789809
	2.53973	0.971897	0.789809
	2.54865	0.971897	0.786624
	2.55607	0.971897	0.783439
	2.56257	0.969555	0.783439
	2.56862	0.967213	0.783439
	2.56998	0.967213	0.780255
	2.57137	0.964871	0.780255
	2.58156	0.964871	0.77707
	2.59737	0.962529	0.77707
	2.60539	0.962529	0.773885
	2.61283	0.962529	0.770701
	2.62593	0.960187	0.767516
	2.63365	0.960187	0.764331
	2.63735	0.960187	0.761146
	2.64652	0.960187	0.757962
	2.65327	0.960187	0.754777
	2.65542	0.960187	0.751592
	2.66038	0.957845	0.751592
	2.66662	0.957845	0.748408
	2.67139	0.957845	0.745223
	2.67555	0.957845	0.742038
	2.68108	0.957845	0.738854
	2.68682	0.957845	0.735669
	2.68973	0.957845	0.732484
	2.69158	0.955504	0.732484
	2.6931	0.955504	0.729299
	2.69583	0.955504	0.726115
	2.70004	0.955504	0.72293
	2.70319	0.953162	0.72293
	2.70694	0.948478	0.72293
	2.71058	0.948478	0.719745
	2.72093	0.946136	0.719745
	2.73115	0.943794	0.719745
	2.73838	0.943794	0.716561
	2.74641	0.943794	0.713376
	2.75054	0.941452	0.713376
	2.75554	0.941452	0.710191
	2.75862	0.941452	0.707006
	2.76205	0.941452	0.703822
	2.76543	0.93911	0.703822
	2.76595	0.936768	0.703822
	2.7682	0.936768	0.700637
	2.7706	0.934426	0.700637
	2.77388	0.934426	0.697452
	2.77937	0.932084	0.697452
	2.78699	0.932084	0.694268
	2.80392	0.932084	0.691083
	2.81601	0.932084	0.687898
	2.82566	0.932084	0.684713
	2.83515	0.932084	0.681529
	2.8401	0.929742	0.681529
	2.84609	0.929742	0.678344
	2.84909	0.929742	0.675159
	2.8567	0.9274	0.675159
	2.8636	0.9274	0.671975
	2.86491	0.9274	0.66879
	2.86649	0.9274	0.665605
	2.8706	0.925059	0.665605
	2.8744	0.925059	0.66242
	2.87597	0.922717	0.66242
	2.87737	0.922717	0.659236
	2.88113	0.922717	0.656051
	2.88486	0.922717	0.652866
	2.88876	0.922717	0.649682
	2.89206	0.922717	0.646497
	2.89504	0.922717	0.643312
	2.90299	0.920375	0.643312
	2.9188	0.920375	0.636943
	2.93137	0.920375	0.633758
	2.93648	0.918033	0.633758
	2.95094	0.918033	0.630573
	2.98113	0.915691	0.630573
	3.00196	0.913349	0.624204
	3.00529	0.913349	0.621019
	3.0075	0.913349	0.617834
	3.01264	0.913349	0.61465
	3.019	0.913349	0.611465
	3.02373	0.913349	0.60828
	3.02912	0.913349	0.605096
	3.03443	0.911007	0.605096
	3.03739	0.911007	0.601911
	3.03887	0.908665	0.601911
	3.04292	0.908665	0.598726
	3.04845	0.906323	0.598726
	3.06249	0.903981	0.595541
	3.07469	0.901639	0.595541
	3.08024	0.901639	0.592357
	3.08724	0.899297	0.592357
	3.0918	0.896956	0.592357
	3.09514	0.894614	0.592357
	3.09808	0.892272	0.592357
	3.10088	0.88993	0.592357
	3.10407	0.88993	0.589172
	3.10875	0.88993	0.585987
	3.11345	0.88993	0.582803
	3.11789	0.887588	0.582803
	3.12222	0.885246	0.582803
	3.12497	0.885246	0.579618
	3.12571	0.885246	0.576433
	3.12882	0.885246	0.573248
	3.13252	0.880562	0.573248
	3.1375	0.87822	0.573248
	3.15	0.87822	0.570064
	3.1596	0.875878	0.570064
	3.16266	0.873536	0.566879
	3.16472	0.871194	0.566879
	3.16617	0.868852	0.566879
	3.16939	0.866511	0.566879
	3.17208	0.861827	0.566879
	3.17699	0.859485	0.566879
	3.18517	0.859485	0.563694
	3.19029	0.859485	0.56051
	3.19399	0.859485	0.557325
	3.19825	0.857143	0.557325
	3.20196	0.852459	0.55414
	3.20413	0.850117	0.55414
	3.20967	0.847775	0.55414
	3.21583	0.845433	0.55414
	3.21897	0.845433	0.550955
	3.222	0.845433	0.547771
	3.2247	0.845433	0.544586
	3.22889	0.843091	0.544586
	3.23183	0.840749	0.544586
	3.23711	0.840749	0.541401
	3.24211	0.840749	0.538217
	3.24491	0.838407	0.538217
	3.24808	0.838407	0.535032
	3.24893	0.838407	0.531847
	3.24998	0.836066	0.531847
	3.25191	0.836066	0.528662
	3.25324	0.833724	0.528662
	3.25509	0.831382	0.528662
	3.25683	0.82904	0.528662
	3.2576	0.826698	0.528662
	3.25844	0.826698	0.525478
	3.25896	0.826698	0.522293
	3.26351	0.826698	0.519108
	3.26885	0.826698	0.515924
	3.27238	0.826698	0.512739
	3.28	0.824356	0.512739
	3.2865	0.822014	0.512739
	3.28844	0.819672	0.512739
	3.2915	0.819672	0.509554
	3.29452	0.819672	0.506369
	3.29611	0.81733	0.506369
	3.29743	0.81733	0.503185
	3.29878	0.814988	0.503185
	3.30106	0.812646	0.503185
	3.30334	0.810304	0.5
	3.30546	0.807963	0.5
	3.31033	0.805621	0.5
	3.31612	0.805621	0.496815
	3.3185	0.803279	0.496815
	3.31999	0.803279	0.493631
	3.32269	0.803279	0.490446
	3.32889	0.803279	0.487261
	3.33401	0.800937	0.487261
	3.33846	0.798595	0.487261
	3.34672	0.798595	0.480892
	3.35221	0.796253	0.480892
	3.35415	0.796253	0.477707
	3.35662	0.793911	0.477707
	3.3595	0.791569	0.477707
	3.36351	0.791569	0.474522
	3.36641	0.791569	0.471338
	3.37246	0.791569	0.468153
	3.38246	0.791569	0.464968
	3.38681	0.791569	0.461783
	3.3871	0.789227	0.461783
	3.38874	0.789227	0.458599
	3.39249	0.789227	0.455414
	3.39737	0.786885	0.455414
	3.40244	0.784543	0.455414
	3.40661	0.784543	0.44586
	3.40851	0.784543	0.442675
	3.41117	0.784543	0.43949
	3.41414	0.784543	0.436306
	3.41532	0.784543	0.429936
	3.41616	0.784543	0.426752
	3.41953	0.782201	0.426752
	3.42386	0.777518	0.426752
	3.42806	0.775176	0.426752
	3.43124	0.772834	0.426752
	3.43465	0.770492	0.426752
	3.43942	0.76815	0.426752
	3.44295	0.765808	0.423567
	3.44542	0.763466	0.423567
	3.44736	0.761124	0.423567
	3.44993	0.758782	0.423567
	3.45107	0.75644	0.423567
	3.45619	0.75644	0.420382
	3.46322	0.754098	0.420382
	3.47174	0.751756	0.420382
	3.48031	0.751756	0.417197
	3.48465	0.751756	0.414013
	3.48738	0.749415	0.414013
	3.48809	0.747073	0.414013
	3.49146	0.744731	0.414013
	3.49611	0.742389	0.414013
	3.49884	0.740047	0.414013
	3.50122	0.737705	0.407643
	3.50804	0.735363	0.407643
	3.516	0.733021	0.407643
	3.51851	0.733021	0.404459
	3.5203	0.733021	0.401274
	3.52693	0.733021	0.398089
	3.53262	0.733021	0.39172
	3.53401	0.730679	0.39172
	3.54142	0.728337	0.39172
	3.54907	0.728337	0.388535
	3.55119	0.728337	0.38535
	3.55476	0.728337	0.382166
	3.55857	0.725995	0.378981
	3.56049	0.723653	0.378981
	3.56134	0.723653	0.375796
	3.56383	0.723653	0.372611
	3.5667	0.721311	0.372611
	3.56793	0.716628	0.372611
	3.56963	0.714286	0.372611
	3.57237	0.711944	0.372611
	3.57632	0.709602	0.372611
	3.58047	0.70726	0.372611
	3.5826	0.70726	0.369427
	3.58399	0.704918	0.369427
	3.58638	0.704918	0.366242
	3.58788	0.702576	0.366242
	3.58924	0.700234	0.366242
	3.59079	0.700234	0.363057
	3.59556	0.697892	0.363057
	3.60227	0.69555	0.359873
	3.60612	0.693208	0.359873
	3.6101	0.693208	0.356688
	3.61339	0.688525	0.356688
	3.61464	0.686183	0.356688
	3.6168	0.686183	0.353503
	3.61951	0.683841	0.353503
	3.62416	0.683841	0.350318
	3.62824	0.681499	0.350318
	3.62984	0.679157	0.350318
	3.63258	0.679157	0.347134
	3.63607	0.676815	0.347134
	3.63866	0.676815	0.343949
	3.64002	0.674473	0.343949
	3.64381	0.672131	0.343949
	3.6474	0.672131	0.340764
	3.64844	0.669789	0.340764
	3.65271	0.667447	0.340764
	3.65781	0.667447	0.33758
	3.66288	0.665105	0.33758
	3.67083	0.665105	0.334395
	3.6756	0.662763	0.334395
	3.67708	0.65808	0.334395
	3.67898	0.65808	0.33121
	3.68118	0.65808	0.328025
	3.69118	0.65808	0.324841
	3.70217	0.655738	0.324841
	3.70701	0.655738	0.321656
	3.70984	0.653396	0.321656
	3.71289	0.653396	0.318471
	3.71876	0.651054	0.318471
	3.7247	0.651054	0.315287
	3.72895	0.648712	0.315287
	3.73178	0.648712	0.312102
	3.73406	0.64637	0.312102
	3.74072	0.644028	0.312102
	3.74794	0.644028	0.308917
	3.75016	0.644028	0.305732
	3.75368	0.644028	0.302548
	3.75856	0.644028	0.299363
	3.76243	0.641686	0.299363
	3.76476	0.641686	0.296178
	3.76569	0.639344	0.296178
	3.76702	0.637002	0.296178
	3.76894	0.63466	0.296178
	3.77056	0.632319	0.296178
	3.77267	0.629977	0.292994
	3.77519	0.629977	0.289809
	3.77914	0.627635	0.289809
	3.78439	0.625293	0.289809
	3.7911	0.625293	0.286624
	3.79762	0.625293	0.283439
	3.80256	0.618267	0.280255
	3.81107	0.618267	0.27707
	3.81721	0.615925	0.27707
	3.81941	0.613583	0.27707
	3.82158	0.613583	0.273885
	3.82294	0.611241	0.273885
	3.8267	0.611241	0.270701
	3.83547	0.611241	0.267516
	3.84464	0.608899	0.267516
	3.84781	0.606557	0.267516
	3.85221	0.604215	0.267516
	3.85821	0.601874	0.267516
	3.86077	0.599532	0.267516
	3.86259	0.599532	0.264331
	3.86373	0.59719	0.264331
	3.86525	0.59719	0.261146
	3.86748	0.594848	0.257962
	3.87068	0.592506	0.257962
	3.87601	0.590164	0.257962
	3.87906	0.587822	0.257962
	3.88001	0.58548	0.257962
	3.88124	0.583138	0.257962
	3.88184	0.580796	0.257962
	3.88289	0.578454	0.257962
	3.88436	0.576112	0.257962
	3.88795	0.576112	0.254777
	3.8914	0.57377	0.254777
	3.89246	0.571429	0.254777
	3.89388	0.569087	0.254777
	3.89621	0.569087	0.251592
	3.90217	0.566745	0.251592
	3.90718	0.566745	0.248408
	3.90861	0.566745	0.245223
	3.90976	0.564403	0.245223
	3.91176	0.562061	0.245223
	3.91883	0.559719	0.245223
	3.92635	0.559719	0.242038
	3.92929	0.557377	0.242038
	3.93405	0.555035	0.242038
	3.94079	0.552693	0.242038
	3.94408	0.550351	0.242038
	3.95012	0.550351	0.238854
	3.95778	0.550351	0.235669
	3.9625	0.548009	0.235669
	3.96511	0.545667	0.235669
	3.96692	0.543326	0.235669
	3.97295	0.543326	0.232484
	3.98114	0.540984	0.232484
	3.98518	0.538642	0.232484
	3.98586	0.5363	0.232484
	3.99048	0.533958	0.232484
	3.99467	0.533958	0.229299
	3.99737	0.533958	0.226115
	4.00312	0.533958	0.22293
	4.00757	0.531616	0.22293
	4.0091	0.529274	0.22293
	4.01006	0.526932	0.22293
	4.01255	0.52459	0.22293
	4.01767	0.522248	0.22293
	4.02303	0.522248	0.219745
	4.02566	0.519906	0.219745
	4.02662	0.519906	0.216561
	4.02836	0.519906	0.213376
	4.03331	0.519906	0.210191
	4.03879	0.517564	0.210191
	4.04363	0.517564	0.207006
	4.04992	0.515222	0.207006
	4.05524	0.515222	0.203822
	4.05798	0.512881	0.203822
	4.05941	0.510539	0.203822
	4.06429	0.508197	0.203822
	4.07679	0.508197	0.200637
	4.08694	0.505855	0.200637
	4.0899	0.505855	0.197452
	4.09226	0.503513	0.197452
	4.09463	0.503513	0.194268
	4.09905	0.501171	0.194268
	4.1036	0.498829	0.194268
	4.10587	0.494145	0.194268
	4.10825	0.491803	0.194268
	4.12067	0.489461	0.194268
	4.13187	0.487119	0.194268
	4.13327	0.484778	0.194268
	4.13687	0.482436	0.194268
	4.13957	0.480094	0.194268
	4.14073	0.480094	0.191083
	4.14273	0.477752	0.191083
	4.14642	0.477752	0.187898
	4.15978	0.47541	0.187898
	4.17141	0.47541	0.184713
	4.17323	0.473068	0.184713
	4.17468	0.470726	0.184713
	4.18237	0.470726	0.181529
	4.18999	0.468384	0.181529
	4.19058	0.466042	0.181529
	4.19101	0.4637	0.181529
	4.19261	0.461358	0.181529
	4.19428	0.459016	0.181529
	4.20167	0.456674	0.181529
	4.21465	0.454333	0.181529
	4.22046	0.451991	0.181529
	4.22216	0.449649	0.181529
	4.22495	0.447307	0.181529
	4.22768	0.444965	0.181529
	4.23085	0.442623	0.181529
	4.23372	0.442623	0.178344
	4.24359	0.435597	0.178344
	4.25632	0.435597	0.175159
	4.26084	0.433255	0.175159
	4.26395	0.433255	0.171975
	4.26833	0.430913	0.171975
	4.27204	0.428571	0.171975
	4.28552	0.42623	0.171975
	4.29848	0.42623	0.16879
	4.3051	0.423888	0.16879
	4.31393	0.421546	0.16879
	4.3178	0.421546	0.165605
	4.3185	0.416862	0.165605
	4.32106	0.41452	0.165605
	4.32821	0.41452	0.16242
	4.33423	0.409836	0.16242
	4.33599	0.407494	0.16242
	4.34907	0.405152	0.16242
	4.36398	0.40281	0.16242
	4.36938	0.398126	0.16242
	4.37494	0.395785	0.16242
	4.37836	0.395785	0.159236
	4.38691	0.395785	0.156051
	4.39744	0.393443	0.156051
	4.40263	0.391101	0.156051
	4.40533	0.388759	0.156051
	4.4067	0.386417	0.156051
	4.409	0.384075	0.156051
	4.4175	0.381733	0.156051
	4.42878	0.379391	0.156051
	4.4347	0.377049	0.156051
	4.43842	0.374707	0.156051
	4.44391	0.374707	0.152866
	4.4483	0.374707	0.149682
	4.45394	0.372365	0.149682
	4.47205	0.370023	0.149682
	4.48536	0.367681	0.149682
	4.48676	0.367681	0.146497
	4.49096	0.36534	0.146497
	4.49571	0.362998	0.146497
	4.5042	0.360656	0.146497
	4.51556	0.358314	0.146497
	4.52364	0.355972	0.146497
	4.52834	0.355972	0.143312
	4.53137	0.355972	0.140127
	4.54234	0.355972	0.136943
	4.55199	0.35363	0.136943
	4.55458	0.351288	0.136943
	4.55826	0.351288	0.133758
	4.56065	0.346604	0.133758
	4.56437	0.346604	0.130573
	4.56944	0.344262	0.130573
	4.57435	0.34192	0.130573
	4.57753	0.339578	0.130573
	4.57889	0.337237	0.130573
	4.58556	0.334895	0.130573
	4.59306	0.334895	0.127389
	4.5975	0.330211	0.127389
	4.60222	0.327869	0.127389
	4.60479	0.325527	0.127389
	4.60656	0.325527	0.124204
	4.60876	0.325527	0.121019
	4.61158	0.323185	0.121019
	4.61451	0.320843	0.121019
	4.61795	0.318501	0.121019
	4.62308	0.316159	0.121019
	4.62745	0.313817	0.121019
	4.63532	0.311475	0.121019
	4.64231	0.309133	0.121019
	4.64448	0.306792	0.121019
	4.64593	0.306792	0.117834
	4.64689	0.30445	0.117834
	4.65	0.302108	0.117834
	4.65378	0.302108	0.11465
	4.65675	0.299766	0.11465
	4.65917	0.299766	0.111465
	4.66023	0.297424	0.111465
	4.66054	0.297424	0.10828
	4.66201	0.295082	0.10828
	4.66432	0.295082	0.105096
	4.66594	0.29274	0.105096
	4.67436	0.290398	0.101911
	4.68462	0.290398	0.0987261
	4.69576	0.288056	0.0987261
	4.7117	0.285714	0.0987261
	4.72143	0.283372	0.0987261
	4.72573	0.28103	0.0987261
	4.72812	0.278689	0.0987261
	4.72873	0.276347	0.0987261
	4.73444	0.274005	0.0987261
	4.74027	0.271663	0.0987261
	4.74463	0.269321	0.0987261
	4.75045	0.266979	0.0987261
	4.75228	0.266979	0.0955414
	4.75782	0.264637	0.0955414
	4.76847	0.262295	0.0955414
	4.77659	0.259953	0.0955414
	4.7854	0.255269	0.0955414
	4.79195	0.252927	0.0955414
	4.79359	0.250585	0.0955414
	4.7973	0.248244	0.0955414
	4.80488	0.245902	0.0955414
	4.81094	0.245902	0.0923567
	4.81856	0.245902	0.089172
	4.82566	0.24356	0.089172
	4.83459	0.241218	0.089172
	4.85476	0.238876	0.089172
	4.87117	0.234192	0.089172
	4.88435	0.229508	0.089172
	4.89964	0.227166	0.089172
	4.90813	0.224824	0.089172
	4.91017	0.224824	0.0859873
	4.91099	0.224824	0.0828025
	4.91191	0.224824	0.0796178
	4.91786	0.222482	0.0796178
	4.92462	0.222482	0.0764331
	4.92807	0.220141	0.0764331
	4.93763	0.220141	0.0732484
	4.9467	0.220141	0.0700637
	4.95554	0.217799	0.0700637
	4.9633	0.215457	0.0700637
	4.96584	0.213115	0.0700637
	4.96878	0.210773	0.0700637
	4.97111	0.208431	0.0700637
	4.97361	0.206089	0.0700637
	4.97893	0.203747	0.0700637
	4.99643	0.201405	0.0700637
	5.01056	0.201405	0.066879
	5.01523	0.199063	0.066879
	5.02581	0.196721	0.066879
	5.04756	0.194379	0.066879
	5.06301	0.194379	0.0636943
	5.06401	0.192037	0.0636943
	5.06577	0.189696	0.0636943
	5.07733	0.187354	0.0636943
	5.094	0.187354	0.0605096
	5.11154	0.18267	0.0605096
	5.12624	0.18267	0.0573248
	5.13061	0.180328	0.0573248
	5.13258	0.177986	0.0573248
	5.13496	0.175644	0.0573248
	5.14329	0.175644	0.0541401
	5.15278	0.173302	0.0541401
	5.15842	0.17096	0.0541401
	5.16173	0.168618	0.0541401
	5.1668	0.168618	0.0509554
	5.1722	0.166276	0.0509554
	5.17568	0.163934	0.0509554
	5.18406	0.161593	0.0509554
	5.19224	0.159251	0.0509554
	5.19737	0.156909	0.0509554
	5.20278	0.154567	0.0509554
	5.21215	0.152225	0.0509554
	5.22091	0.149883	0.0509554
	5.23046	0.147541	0.0509554
	5.24392	0.145199	0.0509554
	5.25357	0.142857	0.0509554
	5.26	0.140515	0.0509554
	5.27643	0.138173	0.0509554
	5.2925	0.135831	0.0509554
	5.30167	0.133489	0.0509554
	5.32845	0.131148	0.0509554
	5.35206	0.131148	0.0477707
	5.36013	0.128806	0.0477707
	5.36528	0.126464	0.0477707
	5.37043	0.124122	0.0477707
	5.3756	0.12178	0.0477707
	5.38143	0.117096	0.0477707
	5.40444	0.114754	0.0477707
	5.43254	0.112412	0.0477707
	5.45557	0.11007	0.0477707
	5.46928	0.11007	0.044586
	5.48201	0.107728	0.044586
	5.50053	0.105386	0.044586
	5.53895	0.103044	0.044586
	5.60348	0.100703	0.044586
	5.6367	0.0983607	0.044586
	5.63775	0.0983607	0.0414013
	5.65352	0.0960187	0.0414013
	5.69143	0.0936768	0.0414013
	5.71714	0.0913349	0.0414013
	5.72286	0.088993	0.0414013
	5.73583	0.0866511	0.0414013
	5.74873	0.0866511	0.0382166
	5.75701	0.0843091	0.0382166
	5.77292	0.0819672	0.0382166
	5.80417	0.0796253	0.0382166
	5.84408	0.0772834	0.0382166
	5.87097	0.0749415	0.0382166
	5.87939	0.0749415	0.0350318
	5.90944	0.0725995	0.0350318
	5.94278	0.0702576	0.0350318
	5.9541	0.0679157	0.0350318
	5.96363	0.0655738	0.0350318
	6.01734	0.0655738	0.0318471
	6.08448	0.0632319	0.0318471
	6.1125	0.0632319	0.0286624
	6.13491	0.0608899	0.0286624
	6.16207	0.058548	0.0286624
	6.21318	0.0562061	0.0286624
	6.2521	0.0538642	0.0286624
	6.27143	0.0538642	0.0254777
	6.29286	0.0538642	0.022293
	6.31176	0.0515222	0.022293
	6.34964	0.0491803	0.022293
	6.38502	0.0444965	0.022293
	6.41253	0.0444965	0.0191083
	6.44297	0.0421546	0.0191083
	6.46307	0.0398126	0.0191083
	6.52808	0.0398126	0.0159236
	6.59259	0.0398126	0.0127389
	6.61613	0.0398126	0.00955414
	6.69199	0.0374707	0.00955414
	6.76872	0.0351288	0.00955414
	6.7972	0.0327869	0.00955414
	6.88512	0.030445	0.00955414
	6.97244	0.030445	0.00636943
	7.00891	0.030445	0.00318471
	7.05891	0.028103	0.00318471
	7.18949	0.0257611	0.00318471
	7.33583	0.0234192	0.00318471
	7.42593	0.0210773	0.00318471
	7.53436	0.0187354	0.00318471
	7.60893	0.0163934	0.00318471
	7.7165	0.0140515	0.00318471
	7.84844	0.0117096	0.00318471
	7.91481	0.00936768	0.00318471
	7.9662	0.00702576	0.00318471
	8.00737	0.00468384	0.00318471
	8.09231	0.00468384	0
	8.71827	0.00234192	0
	10.275	0	0
Castelli’s risk index I	1.39718	1	1
	2.4092	1	0.996815
	2.44061	1	0.993631
	2.46714	1	0.990446
	2.47482	1	0.987261
	2.51737	1	0.984076
	2.57815	1	0.980892
	2.60031	1	0.977707
	2.61215	1	0.974522
	2.64538	1	0.971338
	2.67302	1	0.968153
	2.68324	1	0.964968
	2.70168	1	0.961783
	2.72199	1	0.958599
	2.74763	1	0.955414
	2.76648	0.997658	0.955414
	2.82481	0.997658	0.952229
	2.88139	0.997658	0.949045
	2.88762	0.997658	0.94586
	2.89477	0.997658	0.942675
	2.90192	0.997658	0.93949
	2.90964	0.997658	0.936306
	2.91227	0.997658	0.933121
	2.91745	0.997658	0.929936
	2.93611	0.997658	0.926752
	2.96574	0.997658	0.923567
	2.99256	0.997658	0.920382
	3.00737	0.997658	0.914013
	3.01951	0.997658	0.910828
	3.03944	0.997658	0.907643
	3.05958	0.997658	0.904459
	3.07793	0.997658	0.901274
	3.08999	0.997658	0.898089
	3.09423	0.997658	0.894904
	3.09673	0.997658	0.89172
	3.13778	0.997658	0.888535
	3.18246	0.997658	0.88535
	3.18941	0.997658	0.882166
	3.19381	0.997658	0.878981
	3.19965	0.995316	0.878981
	3.21359	0.995316	0.875796
	3.22443	0.995316	0.872611
	3.22581	0.992974	0.872611
	3.23461	0.990632	0.872611
	3.24564	0.98829	0.872611
	3.25472	0.98829	0.869427
	3.27094	0.98829	0.866242
	3.28378	0.98829	0.863057
	3.28938	0.98829	0.859873
	3.30304	0.98829	0.856688
	3.31504	0.985948	0.856688
	3.31956	0.985948	0.853503
	3.3325	0.983607	0.850318
	3.34257	0.983607	0.847134
	3.34462	0.983607	0.843949
	3.34788	0.983607	0.840764
	3.35403	0.983607	0.83758
	3.36139	0.983607	0.83121
	3.36667	0.983607	0.828025
	3.37135	0.981265	0.828025
	3.39932	0.981265	0.824841
	3.42584	0.981265	0.821656
	3.43274	0.981265	0.818471
	3.45251	0.981265	0.815287
	3.4697	0.981265	0.812102
	3.47636	0.978923	0.812102
	3.48524	0.974239	0.808917
	3.49297	0.974239	0.805732
	3.49773	0.974239	0.802548
	3.50323	0.974239	0.799363
	3.50667	0.974239	0.796178
	3.50761	0.974239	0.792994
	3.52274	0.974239	0.789809
	3.53973	0.971897	0.789809
	3.54865	0.971897	0.786624
	3.55607	0.971897	0.783439
	3.56257	0.969555	0.783439
	3.56862	0.967213	0.783439
	3.56998	0.967213	0.780255
	3.57137	0.964871	0.780255
	3.58156	0.964871	0.77707
	3.59737	0.962529	0.77707
	3.60539	0.962529	0.773885
	3.61283	0.962529	0.770701
	3.62593	0.960187	0.767516
	3.63365	0.960187	0.764331
	3.63735	0.960187	0.761146
	3.64652	0.960187	0.757962
	3.65327	0.960187	0.754777
	3.65542	0.960187	0.751592
	3.66038	0.957845	0.751592
	3.66662	0.957845	0.748408
	3.67139	0.957845	0.745223
	3.67555	0.957845	0.742038
	3.68108	0.957845	0.738854
	3.68682	0.957845	0.735669
	3.68973	0.957845	0.732484
	3.69158	0.955504	0.732484
	3.6931	0.955504	0.729299
	3.69583	0.955504	0.726115
	3.70004	0.955504	0.72293
	3.70319	0.953162	0.72293
	3.70694	0.948478	0.72293
	3.71058	0.948478	0.719745
	3.72093	0.946136	0.719745
	3.73115	0.943794	0.719745
	3.73838	0.943794	0.716561
	3.74641	0.943794	0.713376
	3.75054	0.941452	0.713376
	3.75554	0.941452	0.710191
	3.75862	0.941452	0.707006
	3.76205	0.941452	0.703822
	3.76543	0.93911	0.703822
	3.76595	0.936768	0.703822
	3.7682	0.936768	0.700637
	3.7706	0.934426	0.700637
	3.77388	0.934426	0.697452
	3.77937	0.932084	0.697452
	3.78699	0.932084	0.694268
	3.80392	0.932084	0.691083
	3.81601	0.932084	0.687898
	3.82566	0.932084	0.684713
	3.83515	0.932084	0.681529
	3.8401	0.929742	0.681529
	3.84609	0.929742	0.678344
	3.84909	0.929742	0.675159
	3.8567	0.9274	0.675159
	3.8636	0.9274	0.671975
	3.86491	0.9274	0.66879
	3.86649	0.9274	0.665605
	3.8706	0.925059	0.665605
	3.8744	0.925059	0.66242
	3.87597	0.922717	0.66242
	3.87737	0.922717	0.659236
	3.88113	0.922717	0.656051
	3.88486	0.922717	0.652866
	3.88876	0.922717	0.649682
	3.89206	0.922717	0.646497
	3.89504	0.922717	0.643312
	3.90299	0.920375	0.643312
	3.9188	0.920375	0.636943
	3.93137	0.920375	0.633758
	3.93648	0.918033	0.633758
	3.95094	0.918033	0.630573
	3.98113	0.915691	0.630573
	4.00196	0.913349	0.624204
	4.00529	0.913349	0.621019
	4.0075	0.913349	0.617834
	4.01264	0.913349	0.61465
	4.019	0.913349	0.611465
	4.02373	0.913349	0.60828
	4.02912	0.913349	0.605096
	4.03443	0.911007	0.605096
	4.03739	0.911007	0.601911
	4.03887	0.908665	0.601911
	4.04292	0.908665	0.598726
	4.04845	0.906323	0.598726
	4.06249	0.903981	0.595541
	4.07469	0.901639	0.595541
	4.08024	0.901639	0.592357
	4.08724	0.899297	0.592357
	4.0918	0.896956	0.592357
	4.09514	0.894614	0.592357
	4.09808	0.892272	0.592357
	4.10088	0.88993	0.592357
	4.10407	0.88993	0.589172
	4.10875	0.88993	0.585987
	4.11345	0.88993	0.582803
	4.11789	0.887588	0.582803
	4.12222	0.885246	0.582803
	4.12497	0.885246	0.579618
	4.12571	0.885246	0.576433
	4.12882	0.885246	0.573248
	4.13252	0.880562	0.573248
	4.1375	0.87822	0.573248
	4.15	0.87822	0.570064
	4.1596	0.875878	0.570064
	4.16266	0.873536	0.566879
	4.16472	0.871194	0.566879
	4.16617	0.868852	0.566879
	4.16939	0.866511	0.566879
	4.17208	0.861827	0.566879
	4.17699	0.859485	0.566879
	4.18517	0.859485	0.563694
	4.19029	0.859485	0.56051
	4.19399	0.859485	0.557325
	4.19825	0.857143	0.557325
	4.20196	0.852459	0.55414
	4.20413	0.850117	0.55414
	4.20967	0.847775	0.55414
	4.21583	0.845433	0.55414
	4.21897	0.845433	0.550955
	4.222	0.845433	0.547771
	4.2247	0.845433	0.544586
	4.22889	0.843091	0.544586
	4.23183	0.840749	0.544586
	4.23711	0.840749	0.541401
	4.24211	0.840749	0.538217
	4.24491	0.838407	0.538217
	4.24808	0.838407	0.535032
	4.24893	0.838407	0.531847
	4.24998	0.836066	0.531847
	4.25191	0.836066	0.528662
	4.25324	0.833724	0.528662
	4.25509	0.831382	0.528662
	4.25683	0.82904	0.528662
	4.2576	0.826698	0.528662
	4.25844	0.826698	0.525478
	4.25896	0.826698	0.522293
	4.26351	0.826698	0.519108
	4.26885	0.826698	0.515924
	4.27238	0.826698	0.512739
	4.28	0.824356	0.512739
	4.2865	0.822014	0.512739
	4.28844	0.819672	0.512739
	4.2915	0.819672	0.509554
	4.29452	0.819672	0.506369
	4.29611	0.81733	0.506369
	4.29743	0.81733	0.503185
	4.29878	0.814988	0.503185
	4.30106	0.812646	0.503185
	4.30334	0.810304	0.5
	4.30546	0.807963	0.5
	4.31033	0.805621	0.5
	4.31612	0.805621	0.496815
	4.3185	0.803279	0.496815
	4.31999	0.803279	0.493631
	4.32269	0.803279	0.490446
	4.32889	0.803279	0.487261
	4.33401	0.800937	0.487261
	4.33846	0.798595	0.487261
	4.34672	0.798595	0.480892
	4.35221	0.796253	0.480892
	4.35415	0.796253	0.477707
	4.35662	0.793911	0.477707
	4.3595	0.791569	0.477707
	4.36351	0.791569	0.474522
	4.36641	0.791569	0.471338
	4.37246	0.791569	0.468153
	4.38246	0.791569	0.464968
	4.38681	0.791569	0.461783
	4.3871	0.789227	0.461783
	4.38874	0.789227	0.458599
	4.39249	0.789227	0.455414
	4.39737	0.786885	0.455414
	4.40244	0.784543	0.455414
	4.40661	0.784543	0.44586
	4.40851	0.784543	0.442675
	4.41117	0.784543	0.43949
	4.41414	0.784543	0.436306
	4.41532	0.784543	0.429936
	4.41616	0.784543	0.426752
	4.41953	0.782201	0.426752
	4.42386	0.777518	0.426752
	4.42806	0.775176	0.426752
	4.43124	0.772834	0.426752
	4.43465	0.770492	0.426752
	4.43942	0.76815	0.426752
	4.44295	0.765808	0.423567
	4.44542	0.763466	0.423567
	4.44736	0.761124	0.423567
	4.44993	0.758782	0.423567
	4.45107	0.75644	0.423567
	4.45619	0.75644	0.420382
	4.46322	0.754098	0.420382
	4.47174	0.751756	0.420382
	4.48031	0.751756	0.417197
	4.48465	0.751756	0.414013
	4.48738	0.749415	0.414013
	4.48809	0.747073	0.414013
	4.49146	0.744731	0.414013
	4.49611	0.742389	0.414013
	4.49884	0.740047	0.414013
	4.50122	0.737705	0.407643
	4.50804	0.735363	0.407643
	4.516	0.733021	0.407643
	4.51851	0.733021	0.404459
	4.5203	0.733021	0.401274
	4.52693	0.733021	0.398089
	4.53262	0.733021	0.39172
	4.53401	0.730679	0.39172
	4.54142	0.728337	0.39172
	4.54907	0.728337	0.388535
	4.55119	0.728337	0.38535
	4.55476	0.728337	0.382166
	4.55857	0.725995	0.378981
	4.56049	0.723653	0.378981
	4.56134	0.723653	0.375796
	4.56383	0.723653	0.372611
	4.5667	0.721311	0.372611
	4.56793	0.716628	0.372611
	4.56963	0.714286	0.372611
	4.57237	0.711944	0.372611
	4.57632	0.709602	0.372611
	4.58047	0.70726	0.372611
	4.5826	0.70726	0.369427
	4.58399	0.704918	0.369427
	4.58638	0.704918	0.366242
	4.58788	0.702576	0.366242
	4.58924	0.700234	0.366242
	4.59079	0.700234	0.363057
	4.59556	0.697892	0.363057
	4.60227	0.69555	0.359873
	4.60612	0.693208	0.359873
	4.6101	0.693208	0.356688
	4.61339	0.688525	0.356688
	4.61464	0.686183	0.356688
	4.6168	0.686183	0.353503
	4.61951	0.683841	0.353503
	4.62416	0.683841	0.350318
	4.62824	0.681499	0.350318
	4.62984	0.679157	0.350318
	4.63258	0.679157	0.347134
	4.63607	0.676815	0.347134
	4.63866	0.676815	0.343949
	4.64002	0.674473	0.343949
	4.64381	0.672131	0.343949
	4.6474	0.672131	0.340764
	4.64844	0.669789	0.340764
	4.65271	0.667447	0.340764
	4.65781	0.667447	0.33758
	4.66288	0.665105	0.33758
	4.67083	0.665105	0.334395
	4.6756	0.662763	0.334395
	4.67708	0.65808	0.334395
	4.67898	0.65808	0.33121
	4.68118	0.65808	0.328025
	4.69118	0.65808	0.324841
	4.70217	0.655738	0.324841
	4.70701	0.655738	0.321656
	4.70984	0.653396	0.321656
	4.71289	0.653396	0.318471
	4.71876	0.651054	0.318471
	4.7247	0.651054	0.315287
	4.72895	0.648712	0.315287
	4.73178	0.648712	0.312102
	4.73406	0.64637	0.312102
	4.74072	0.644028	0.312102
	4.74794	0.644028	0.308917
	4.75016	0.644028	0.305732
	4.75368	0.644028	0.302548
	4.75856	0.644028	0.299363
	4.76243	0.641686	0.299363
	4.76476	0.641686	0.296178
	4.76569	0.639344	0.296178
	4.76702	0.637002	0.296178
	4.76894	0.63466	0.296178
	4.77056	0.632319	0.296178
	4.77267	0.629977	0.292994
	4.77519	0.629977	0.289809
	4.77914	0.627635	0.289809
	4.78439	0.625293	0.289809
	4.7911	0.625293	0.286624
	4.79762	0.625293	0.283439
	4.80256	0.618267	0.280255
	4.81107	0.618267	0.27707
	4.81721	0.615925	0.27707
	4.81941	0.613583	0.27707
	4.82158	0.613583	0.273885
	4.82294	0.611241	0.273885
	4.8267	0.611241	0.270701
	4.83547	0.611241	0.267516
	4.84464	0.608899	0.267516
	4.84781	0.606557	0.267516
	4.85221	0.604215	0.267516
	4.85821	0.601874	0.267516
	4.86077	0.599532	0.267516
	4.86259	0.599532	0.264331
	4.86373	0.59719	0.264331
	4.86525	0.59719	0.261146
	4.86748	0.594848	0.257962
	4.87068	0.592506	0.257962
	4.87601	0.590164	0.257962
	4.87906	0.587822	0.257962
	4.88001	0.58548	0.257962
	4.88124	0.583138	0.257962
	4.88184	0.580796	0.257962
	4.88289	0.578454	0.257962
	4.88436	0.576112	0.257962
	4.88795	0.576112	0.254777
	4.8914	0.57377	0.254777
	4.89246	0.571429	0.254777
	4.89388	0.569087	0.254777
	4.89621	0.569087	0.251592
	4.90217	0.566745	0.251592
	4.90718	0.566745	0.248408
	4.90861	0.566745	0.245223
	4.90976	0.564403	0.245223
	4.91176	0.562061	0.245223
	4.91883	0.559719	0.245223
	4.92635	0.559719	0.242038
	4.92929	0.557377	0.242038
	4.93405	0.555035	0.242038
	4.94079	0.552693	0.242038
	4.94408	0.550351	0.242038
	4.95012	0.550351	0.238854
	4.95778	0.550351	0.235669
	4.9625	0.548009	0.235669
	4.96511	0.545667	0.235669
	4.96692	0.543326	0.235669
	4.97295	0.543326	0.232484
	4.98114	0.540984	0.232484
	4.98518	0.538642	0.232484
	4.98586	0.5363	0.232484
	4.99048	0.533958	0.232484
	4.99467	0.533958	0.229299
	4.99737	0.533958	0.226115
	5.00312	0.533958	0.22293
	5.00757	0.531616	0.22293
	5.0091	0.529274	0.22293
	5.01006	0.526932	0.22293
	5.01255	0.52459	0.22293
	5.01767	0.522248	0.22293
	5.02303	0.522248	0.219745
	5.02566	0.519906	0.219745
	5.02662	0.519906	0.216561
	5.02836	0.519906	0.213376
	5.03331	0.519906	0.210191
	5.03879	0.517564	0.210191
	5.04363	0.517564	0.207006
	5.04992	0.515222	0.207006
	5.05524	0.515222	0.203822
	5.05798	0.512881	0.203822
	5.05941	0.510539	0.203822
	5.06429	0.508197	0.203822
	5.07679	0.508197	0.200637
	5.08694	0.505855	0.200637
	5.0899	0.505855	0.197452
	5.09226	0.503513	0.197452
	5.09463	0.503513	0.194268
	5.09905	0.501171	0.194268
	5.1036	0.498829	0.194268
	5.10587	0.494145	0.194268
	5.10825	0.491803	0.194268
	5.12067	0.489461	0.194268
	5.13187	0.487119	0.194268
	5.13327	0.484778	0.194268
	5.13687	0.482436	0.194268
	5.13957	0.480094	0.194268
	5.14073	0.480094	0.191083
	5.14273	0.477752	0.191083
	5.14642	0.477752	0.187898
	5.15978	0.47541	0.187898
	5.17141	0.47541	0.184713
	5.17323	0.473068	0.184713
	5.17468	0.470726	0.184713
	5.18237	0.470726	0.181529
	5.18999	0.468384	0.181529
	5.19058	0.466042	0.181529
	5.19101	0.4637	0.181529
	5.19261	0.461358	0.181529
	5.19428	0.459016	0.181529
	5.20167	0.456674	0.181529
	5.21465	0.454333	0.181529
	5.22046	0.451991	0.181529
	5.22216	0.449649	0.181529
	5.22495	0.447307	0.181529
	5.22768	0.444965	0.181529
	5.23085	0.442623	0.181529
	5.23372	0.442623	0.178344
	5.24359	0.435597	0.178344
	5.25632	0.435597	0.175159
	5.26084	0.433255	0.175159
	5.26395	0.433255	0.171975
	5.26833	0.430913	0.171975
	5.27204	0.428571	0.171975
	5.28552	0.42623	0.171975
	5.29848	0.42623	0.16879
	5.3051	0.423888	0.16879
	5.31393	0.421546	0.16879
	5.3178	0.421546	0.165605
	5.3185	0.416862	0.165605
	5.32106	0.41452	0.165605
	5.32821	0.41452	0.16242
	5.33423	0.409836	0.16242
	5.33599	0.407494	0.16242
	5.34907	0.405152	0.16242
	5.36398	0.40281	0.16242
	5.36938	0.398126	0.16242
	5.37494	0.395785	0.16242
	5.37836	0.395785	0.159236
	5.38691	0.395785	0.156051
	5.39744	0.393443	0.156051
	5.40263	0.391101	0.156051
	5.40533	0.388759	0.156051
	5.4067	0.386417	0.156051
	5.409	0.384075	0.156051
	5.4175	0.381733	0.156051
	5.42878	0.379391	0.156051
	5.4347	0.377049	0.156051
	5.43842	0.374707	0.156051
	5.44391	0.374707	0.152866
	5.4483	0.374707	0.149682
	5.45394	0.372365	0.149682
	5.47205	0.370023	0.149682
	5.48536	0.367681	0.149682
	5.48676	0.367681	0.146497
	5.49096	0.36534	0.146497
	5.49571	0.362998	0.146497
	5.5042	0.360656	0.146497
	5.51556	0.358314	0.146497
	5.52364	0.355972	0.146497
	5.52834	0.355972	0.143312
	5.53137	0.355972	0.140127
	5.54234	0.355972	0.136943
	5.55199	0.35363	0.136943
	5.55458	0.351288	0.136943
	5.55826	0.351288	0.133758
	5.56065	0.346604	0.133758
	5.56437	0.346604	0.130573
	5.56944	0.344262	0.130573
	5.57435	0.34192	0.130573
	5.57753	0.339578	0.130573
	5.57889	0.337237	0.130573
	5.58556	0.334895	0.130573
	5.59306	0.334895	0.127389
	5.5975	0.330211	0.127389
	5.60222	0.327869	0.127389
	5.60479	0.325527	0.127389
	5.60656	0.325527	0.124204
	5.60876	0.325527	0.121019
	5.61158	0.323185	0.121019
	5.61451	0.320843	0.121019
	5.61795	0.318501	0.121019
	5.62308	0.316159	0.121019
	5.62745	0.313817	0.121019
	5.63532	0.311475	0.121019
	5.64231	0.309133	0.121019
	5.64448	0.306792	0.121019
	5.64593	0.306792	0.117834
	5.64689	0.30445	0.117834
	5.65	0.302108	0.117834
	5.65378	0.302108	0.11465
	5.65675	0.299766	0.11465
	5.65917	0.299766	0.111465
	5.66023	0.297424	0.111465
	5.66054	0.297424	0.10828
	5.66201	0.295082	0.10828
	5.66432	0.295082	0.105096
	5.66594	0.29274	0.105096
	5.67436	0.290398	0.101911
	5.68462	0.290398	0.0987261
	5.69576	0.288056	0.0987261
	5.7117	0.285714	0.0987261
	5.72143	0.283372	0.0987261
	5.72573	0.28103	0.0987261
	5.72812	0.278689	0.0987261
	5.72873	0.276347	0.0987261
	5.73444	0.274005	0.0987261
	5.74027	0.271663	0.0987261
	5.74463	0.269321	0.0987261
	5.75045	0.266979	0.0987261
	5.75228	0.266979	0.0955414
	5.75782	0.264637	0.0955414
	5.76847	0.262295	0.0955414
	5.77659	0.259953	0.0955414
	5.7854	0.255269	0.0955414
	5.79195	0.252927	0.0955414
	5.79359	0.250585	0.0955414
	5.7973	0.248244	0.0955414
	5.80488	0.245902	0.0955414
	5.81094	0.245902	0.0923567
	5.81856	0.245902	0.089172
	5.82566	0.24356	0.089172
	5.83459	0.241218	0.089172
	5.85476	0.238876	0.089172
	5.87117	0.234192	0.089172
	5.88435	0.229508	0.089172
	5.89964	0.227166	0.089172
	5.90813	0.224824	0.089172
	5.91017	0.224824	0.0859873
	5.91099	0.224824	0.0828025
	5.91191	0.224824	0.0796178
	5.91786	0.222482	0.0796178
	5.92462	0.222482	0.0764331
	5.92807	0.220141	0.0764331
	5.93763	0.220141	0.0732484
	5.9467	0.220141	0.0700637
	5.95554	0.217799	0.0700637
	5.9633	0.215457	0.0700637
	5.96584	0.213115	0.0700637
	5.96878	0.210773	0.0700637
	5.97111	0.208431	0.0700637
	5.97361	0.206089	0.0700637
	5.97893	0.203747	0.0700637
	5.99643	0.201405	0.0700637
	6.01056	0.201405	0.066879
	6.01523	0.199063	0.066879
	6.02581	0.196721	0.066879
	6.04756	0.194379	0.066879
	6.06301	0.194379	0.0636943
	6.06401	0.192037	0.0636943
	6.06577	0.189696	0.0636943
	6.07733	0.187354	0.0636943
	6.094	0.187354	0.0605096
	6.11154	0.18267	0.0605096
	6.12624	0.18267	0.0573248
	6.13061	0.180328	0.0573248
	6.13258	0.177986	0.0573248
	6.13496	0.175644	0.0573248
	6.14329	0.175644	0.0541401
	6.15278	0.173302	0.0541401
	6.15842	0.17096	0.0541401
	6.16173	0.168618	0.0541401
	6.1668	0.168618	0.0509554
	6.1722	0.166276	0.0509554
	6.17568	0.163934	0.0509554
	6.18406	0.161593	0.0509554
	6.19224	0.159251	0.0509554
	6.19737	0.156909	0.0509554
	6.20278	0.154567	0.0509554
	6.21215	0.152225	0.0509554
	6.22091	0.149883	0.0509554
	6.23046	0.147541	0.0509554
	6.24392	0.145199	0.0509554
	6.25357	0.142857	0.0509554
	6.26	0.140515	0.0509554
	6.27643	0.138173	0.0509554
	6.2925	0.135831	0.0509554
	6.30167	0.133489	0.0509554
	6.32845	0.131148	0.0509554
	6.35206	0.131148	0.0477707
	6.36013	0.128806	0.0477707
	6.36528	0.126464	0.0477707
	6.37043	0.124122	0.0477707
	6.3756	0.12178	0.0477707
	6.38143	0.117096	0.0477707
	6.40444	0.114754	0.0477707
	6.43254	0.112412	0.0477707
	6.45557	0.11007	0.0477707
	6.46928	0.11007	0.044586
	6.48201	0.107728	0.044586
	6.50053	0.105386	0.044586
	6.53895	0.103044	0.044586
	6.60348	0.100703	0.044586
	6.6367	0.0983607	0.044586
	6.63775	0.0983607	0.0414013
[truncated: 898 more rows]
